# Supplementary material for: Mapping the Use of Information and Communication Technologies in Health Interventions for Older Adults: A Rapid Review
Source: J Cross Cult Gerontol. 2026 May 13;41(2):28. doi: 10.1007/s10823-026-09572-1 (PMC13171701; doi:10.1007/s10823-026-09572-1)
Supplement: Supplementary file 1 — Supplementary Material 1 [file 10823_2026_9572_MOESM1_ESM.xlsx]

## Sheet: 2024-06-21Extração
	STUDY DETAILS									EVIDENCE SOURCE DETAILS AND CARACTHERISTICS								RESULTS EXTRACTED FROM SOURCE OF EVIDENCE (IN RELATION TO THE CONCEPT OF SCOPING REVIEW)
	Title	Objective	Principal Question	Population	Concept	Context	Study Design	Affiliations	Type of evidence source	Authors	Date of publication (month and year)		Journal				Country	Participants (age/sex and total number)				Type of health app (Bioethics)	Caring activities provided (health promotion, illness prevention, treatment, rehabilitation)	Details of validation instrument of the app	Health Services and Providers impact		Personal effects		Aditional notes:
#											Month	Year		volume	issue	pages		n	Male	Female	Age				Services	Professionals	Effects of apps on personal health	Personal Health dimensions
1	A Digital human for delivering a remote loneliness and stress intervention to at-risk younger and older adults during the COVID-19 pandemic: Randomized pilot trial	Evaluate (1) the feasibility and acceptability of a remote loneliness and stress intervention with digital human delivery to at-risk adults and (2) the feasibility of the study methods in preparation for a bigger randomized controlled trial.	Is Digital Human a feasible and acceptable way to deliver a remote loneliness intervention?	They included (1) older adults aged 70 years or older and (2) adults aged 18 to 69 years who had at least one underlying medical condition that increased the risk of contracting severe COVID-19. The underlying medical condition could have included a serious respiratory disease (such as a chronic lung disease or moderate to severe asthma), a serious heart condition, an immunocompromised condition …	Digital Humans is a feasible and acceptable way to deliver a remote loneliness and stress intervention to at-risk older adults living independently and to younger adults with a chronic health condition	They were adults who were at greater risk of developing severe illness if they contracted COVID-19, and as a result, they were asked by the local New Zealand Government to self-isolate to a greater degree during the pandemic.	1. Ensaios controlados randomizados (ECR): São estudos experimentais onde os participantes são aleatoriamente designados para um grupo de intervenção ou controle. Este tipo de estudo é considerado o padrão ouro para determinar a eficácia de uma intervenção.	E. Broadbent, Department of Psychological Medicine, University of Auckland, Building 507, Level 3 22-30 Park Avenue, Grafton Auckland, New Zealand	Article	Loveys K, Sagar M, Pickering I, Broadbent E	11	2021	Journal of Medical Internet Reseach Mental Health	8	11	e31586	New Zeland	30	6	24	18-69	Solidariedade	Promoção da Saúde	Há evidência que o app alivia ou melhora o problema de saúde.	POSITIVE May help in loneliness and treatment engagement in Nursing Homes	NEGATIVE. The intervention was less feasible for nursing home residents who required caregiver assistance to participate, which may have increased caregiver burden.	Promoting resilience and psychological well-being	Mental	Loneliness interventions to older people, and psychological support for well-being and anxiety in adults with chronic health conditions. Assessments online using Qualtrics. The intervention was less feasible for nursing home residents who required caregiver assistance to participate, which may have increased caregiver burden
2	COVID-19, Inter-household Contact and Mental Well-Being Among Older Adults in the US and the UK	Illustrate the importance of inter-household contact in maintaining older adults’ mental well-being and to demonstrate the need to consider and address potential ramifications of householdcentred pandemic responses for mental well-being among older adults.	1. What was the status of older adults’ mental well-being during (vs. before) the COVID-19 pandemic in the US and the UK? 2. What were older adults’ patterns of inter-household contact during the pandemic in the US and the UK? 3. How did face-to-face and virtual forms of inter-household contact, as well as their distinct combinations, relate to older adults’ mental well-being during (vs. before) …	2018 and 2020 Health and Retirement Study (HRS) in USA, 2018-2019, 2020 Understanding Society (USOC) in UK. Two national longitudinal surveys, focusing on data on adults’ inter-household contact and mental well-being. Final analytical sample of 1,391 US respondents and 5,148 UK respondents. Limit age range to 60 and above. Each respondent was observed twice—before and during the pandemic.the data…	Virtual communication can supports the mental well-being of ageing populations.	Measure inter-household contact and mental well-being before and after pandemics, comparing virtual and face-to-face interactions. Their findings is that public health policymakers and practitioners should also address the looming mental health crisis cascading from the pandemic into this age group. In both the US and the UK, older adults living alone, women (as compared to men), those with poore…	3. Estudos observacionais: Abrangem desenhos como coortes, estudos de caso-controle e estudos transversais. Esses estudos observam os efeitos de fatores de risco ou exposições em populações naturais, sem intervenção do pesquisador.	["Wuhan Text Univ, Sch Management, Wuhan 430200, Hubei, Peoples R China", "Huazhong Univ Sci & Technol, Sch Med & Hlth Management, Wuhan, Peoples R China", "Yunnan Univ Finance & Econ, Yunnan Key Lab Serv Comp, Kunming, Peoples R China"]	Article	Mu, A and Hong, ZY and Wu, X	7	2024	Frontiers in Sociology	0	0	714626	UK, USA	1391(US), 5148(UK) = 6539	3133	3406	>60	Justiça	Tratamento	Não há instrumento de validação no artigo.	No info	No info	NEGATIVE. Older adults with more frequent virtual contact were more likely to feel lonely during the pandemic in the US and to have become lonelier than before it in both countries. Virtual interactions complement but cannot replace face-to-face interactions in helping sustain older adults’ mental well-being. It´s necessary to equilibrate virtual and face-to-face contacts.	Mental	Supplementary data. Não fala de aplicativos mas de comportamento da saúde mental dos idosos antes e durante a Covid. Contato familiar é importante contra a solidão.
3	Digital exclusion and functional dependence in older people: Findings from five longitudinal cohort studies	Investigate the association between digital exclusion and functional dependency among older adults from high-income countries (HICs) and low- and middle-income countries (LMICs)	Can digital exclusion improve the functional dependency in old people?	108,621 participants recruited between 2010 and 2018. Health and Retirement Study (HRS), the English Longitudinal Study of Aging (ELSA), the Survey of Health, Ageing and Retirement in Europe (SHARE), the China Health and Retirement Longitudinal Study (CHARLS), and the Mexican Health and Aging Study (MHAS).	Older adults are particularly excluded from digital services due to barriers to using ICTs the refusal to use the internet, inability to afford internet access or ICT devices, or a lack of literacy and skills to utilize the internet.2,7 Excluding older people from the digital world is part of social exclusion, which has been associated with physical impairments, such as frailty and functional dec…	Multicohort study, with individual-level data from five longitudinal cohort studies: samples of older adults across 23 countries. The present study provides evidence that older people are more likely to face digital exclusion in LMICs than in HICs. Older adults would face higher risk of dependency and need more care if they were excluded from the Internet. The implementation of well designed and …	3. Estudos observacionais: Abrangem desenhos como coortes, estudos de caso-controle e estudos transversais. Esses estudos observam os efeitos de fatores de risco ou exposições em populações naturais, sem intervenção do pesquisador.	["Department of Sociology, Lancaster University, Lancaster, United Kingdom", "Department of Sociology, University of British Columbia, Vancouver, BC, Canada"]	Article	Hu, Y. and Qian, Y.	10	2021	eClinicalMedicine	6	0	10178	China, European Union and Mexico	13457	6590	6867	>45	Justiça	Promoção da Saúde	Não há instrumento de validação no artigo.	Sim. Pode aliviar a procura no cuidado primário, nas farmácias etc. The elderly population can get access to and follow the latest information in health management and purchase medication and health devices.	Pode ser um aliado do enfermeiro no aconselhamento em relação ao gerenciamento da saúde.	POSITIVE. The incidence rate of functional dependency in those excluded from digital was higher compared to those included by digital in both HICs and MICs. The associations were stronger in the older population. Adults using the internet for e-mail or online messages had a significantly lower risk of physical limitations. Access to the internet can decrease the likelihood of functioning dependen…	Física	Supplementary data
4	Effectiveness of guided internet-based interventions in the indicated prevention of depression in green professions (PROD-A): Results of a pragmatic randomized controlled trial	Describe the internvention: the IMI program in the intervention group (IG) designed to effectively reduce depressive symptom severity compared to a control group (CG) receiving enhanced treatment as usual (TAU+), regarding short-term effectiveness at 9-weeks post-treatment. Thus, we report the following hypothesis for the primary outcome: The IMI program is superior in reduction of depressive sym…	1 Is there a reliable change in depressive symptom severity compared to the CG? 2 Is the IMI program (GET-ON) superior in preventing the onset of potential clinical depression and bipolar disorder compared to the CG at posttreatment? 3 Is the IMI program superior in achieving a remission of potential clinical depression and bipolar disorder compared to the CG at posttreatment? 4 Is the IMI progra…	Entrepreneurs, working family members and spouses as well as pensioned policyholders, working or having previously worked in one of the three sectors agriculture, forestry or horticulture (hereinafter summarized as green professions).	Depression burden in green professions can be reduced by tailored internet-based intervention (IMI) program online prevention measure. IMIs broaden the spectrum of evidence-based treatment options for reducing depression burden, and offer great potential for improving routine care	Normal treatment was compared to an e-coach with 6 programs related to diabetes, alcohol consumption, insomnia, depression, panic syndrom and stress. 6–8 weekly standard modules with a duration of 30–60 min per module with multimodal content. After completion of the training phase, participants were followed up for 12 months by their individual eCoach with a monthly exchange via telephone or inte…	1. Ensaios controlados randomizados (ECR): São estudos experimentais onde os participantes são aleatoriamente designados para um grupo de intervenção ou controle. Este tipo de estudo é considerado o padrão ouro para determinar a eficácia de uma intervenção.	Department of Clinical Psychology and Psychotherapy, Institute of Psychology and Education, University of Ulm, Ulm, Germany b Department of Clinical Psychology and Psychotherapy, Institute of Psychology, Friedrich-Alexander-University of Erlangen-Nürnberg, Erlangen, Germany c GET.ON Institute, Berlin, Germany d Department of Research Methods, Institute of Psychology and Education, University of U…	Article	Braun L, Titzler I, Terhorst Y, Freund J, Thielecke J, Ebert DD et al.	9	2020	Journal of Affective Disorders	278	0	658–671	Germany	340	144	196	40-60	Beneficência	Promoção da Saúde	Há evidência que o app alivia ou melhora o problema de saúde.	Sim. Pode aliviar a procura no cuidado primário.	Ecoachs precisam ser melhores treinados. Negative effects were reported by the participants, especially in the category “therapeutic malpractice by eCoach and/or online-training”. This is mainly due to reporting of “neglect of hobbies and social contacts because of the online-training” (65.7%), followed by “feeling of being forced to do exercises by the online-training/by eCoach” (20.0%)	Diminuir os efeitos da depressão.	Mental	Supplementary data <https://geton-training.de/> Precisa ser aperfeiçoado e moldado de acordo com as necessidades do indivíduo, inclusive a frequencia dos treinos.
5	Effects of digital device ownership on cognitive decline in a Chinese middle-aged and elderly population: Longitudinal observational study	Use a nationally representative longitudinal survey to: (1) investigate whether desktop and cellphone ownership might be independently associated with decreased cognitive decline in mid-life and older adulthood; and (2) to examine the combined effect of both of the digital devices on cognitive decline.	Does the protective association between digital devices and cognitive decline found in other settings apply to mid-aged and elderly populations in China, where access to digital devices and the aging population are both growing rapidly? Second, given the diverse digital instruments that provide internet connection through which different activities might be facilitated, what is the combined effec…	Chinese adults aged ≥45 years and their spouses.13,457 participants enrolled as our analytic (baseline) cohort, a lot of 2073 (15.4%) were lost to follow-up due to not attending one or more follow-up surveys during the four years of the study period. CHARLS	Digital devices can provide a platform of cognitively stimulating activities which might help to slow cognitive decline during the process of normal aging.	Cognitive functions were tested during the baseline test and during the two follow-up in-person household visits in a two-year interval. At baseline, participants with a desktop were more likely to be younger, female, better educated, either married or partnered, and less likely to be living in a rural area and smoke than participants without desktop ownership. Fewer differences were observed bet…	3. Estudos observacionais: Abrangem desenhos como coortes, estudos de caso-controle e estudos transversais. Esses estudos observam os efeitos de fatores de risco ou exposições em populações naturais, sem intervenção do pesquisador.	["Peking Univ, Sch Publ Hlth, Dept Global Hlth, Beijing, Peoples R China", "Peking Univ, China Ctr Hlth Dev Studies, Beijing, Peoples R China", "Peking Univ, Inst Global Hlth & Dev, Beijing, Peoples R China"]	Article	Lu, XR and Yao, Y and Jin, YZ	7	2022	Journal of Medical Internet Research	54	0	e14210	China	13457	6590	6867	≥45	Autonomia	Prevenção de doenças	Faz a gestão da informação da saúde do cidadão.	"receive reminders for scheduled visits"	"medication instructions"	Efeito protetivo de dispostivos móveis na cognição ao longo do tempo promovendo a socialização.	Mais de duas (olhar as observações)	ECOLÓGICA. FÍSICA. MENTAL. Supplementary data. Computers are mainly used to search for health-related information, such as consulting a doctor at a distance, thus enabling easier access to better and more effective health care for adults [32]. In the context of China, older people tend to use the internet for obtaining health information about proper nutrition, exercise or weight issues and disea…
6	Effects of technological progress on the decision to retire early. Evidence for Europe	Assess the impact of digitalisation and automation on (relative) employment outcomes for older workers with particular attention to the impact on the propensity to retire early	What are the implications of digitalisation and automation on employment and the decision to retire?	European workers in EU Labour Force Survey (EU-LFS), the Survey of Health, Ageing, and Retirement in Europe (SHARE), the EU data for analysis of capital, labour, energy, material and services input (EU-KLEMS) and the European Union Statistics on Income and Living Conditions (EU-SILC)	It is crucial to focus on the effects of lifelong digital training, as well as other factors such as health, working conditions, and pension systems.	They assess the impact of digitalisation by analysing the occupation-specific employment retention rates of older workers the EU-27 countries (AT, BE, BG, CY, CZ, DE, DK, EE, EL, ES, FI, FR, HR, HU, IE, IT, LT, LU, LV, MT, NL, PL, PT, RO, SE, SI and SK) and examine the 5-year occupational retention rates of 50-54 and 55-59-year olds and relate them to their exposure to ICT capital (at ages 50-54 …	3. Estudos observacionais: Abrangem desenhos como coortes, estudos de caso-controle e estudos transversais. Esses estudos observam os efeitos de fatores de risco ou exposições em populações naturais, sem intervenção do pesquisador.	Welar	Technical Report	Jin, Y. and Jing, M. and Ma, X.	1	2019	WeLar Project - European Union Fund	21	7	43	Europe Union				55-59	Nenhum princípio	Nenhuma dessas atividades	Não há instrumento de validação no artigo.	No info	No info	Digitalisation and automation has not reduced employment of older workers, and occupational-level automation potential is negatively related to the likelihood of early retirement.	Financeira
7	Examining Rural and Racial Disparities in the Relationship Between Loneliness and Social Technology Use Among Older Adults	Examines whether the relationship between social technology use and loneliness differs by race and geographic region.	Hypothesis 1: Rural-dwelling older adults will report less social technology use compared to urban-dwelling older adults. Hypothesis 2: Older Black adults will report less social technology use compared to older White adults. Hypothesis #3: There will be a negative relationship between social technology use and loneliness such that lower social technology use will predict higher levels of lonelin…	The data source for this research is the Health and Retirement Study (HRS), a nationally representative longitudinal study of Americans aged 50 and older that includes demographics, health, and cognitive measures. Race was categorized as nonHispanic Black/African-American, other racial/ethnic group (including Asian, American Indian/Alaskan Native, and Native Hawaiian/Pacific Islander, and individ…	Although there is a strong link between social technology use and decreased loneliness in older adults, it is unclear whether there are racial or rural disparities in this relationship.	Social technology use among older adults can be beneficial in developing and maintaining meaningful, supportive relationships. However, there may be disparities in the relationship between loneliness and social technology use. Black/African-American and other racial and ethnic minority older adults tend to have less equitable access to health and social service resources compared to White/Caucasi…	3. Estudos observacionais: Abrangem desenhos como coortes, estudos de caso-controle e estudos transversais. Esses estudos observam os efeitos de fatores de risco ou exposições em populações naturais, sem intervenção do pesquisador.	["Clemson Univ, Dept Psychol, Clemson, SC 29634 USA", "Clemson Univ, Dept Human Ctr Comp, Clemson, SC USA", "Clemson Univ, Dept Civil Engn, Clemson, SC 29634 USA", "Clemson Univ, Dept Ind Engn, Clemson, SC USA", "Univ South Carolina, Coll Social Work, Columbia, SC 29208 USA"]	Article	Nguyen-Thi, Thuc Uyen and Barslund, Mikkel and Ivkovic, Ivana and Milinkovic, Ana and Tobback, Ilse	0	2024	Frontiers in Public Health	0	0	723925	USA	4315	1699	2616	>50	Justiça	Nenhuma dessas atividades	Não há instrumento de validação no artigo.	O uso da internet pela população idosa alivia a demanda por cuidados primários, serviços de suporte social e de saúde mental.	O estudo sugere que os idosos não encontram apoio confiável para enfrentar os problemas do envelhecimento. "Loneliness among older adults appears to encompass the psychological experience of being burdened by draining social relationships that do not provide reliable support. Lack of social support can dampen psychological resources needed to adapt to age-related life changes and challenges, whic…	Internet-based social technology use may present a tool to foster social support and connectedness among older adults. RISK: Social networks of black are smaller than white. "There may be compounding threats of social discrimination and social negativity from family and friends that disproportionately impact Black older adults. These threats pose serious health risks, and future research is neede…	Mental
8	How Social Media Use at Work Affects Improvement of Older People's Willingness to Delay Retirement During Transfer From Demographic Bonus to Health Bonus: Causal Relationship Empirical Study	Observe the willingness of older workers to delay retirement from the perspective of their social media use at work, examining 15 hypotheses structured in a model.	How does social media use at work improve older workers’ physical and mental health, and how does it affect work ability and job burnout? Will social media use at work affect the expected working duration of older workers in the future?	The formal questionnaire respondents (staff older than 55 years - 1020) were obtained through the Bengbu social security office.	The effect of older workers’ social media usage at work on their work ability (related to both physical and mental health) and thus their willingness to delay retirement	Increasing older population in China and the subsequent reduced labor force.	3. Estudos observacionais: Abrangem desenhos como coortes, estudos de caso-controle e estudos transversais. Esses estudos observam os efeitos de fatores de risco ou exposições em populações naturais, sem intervenção do pesquisador.	[The First Affiliated Hospital, Anhui University of Traditional Chinese Medicine, Hefei, China. Canada]	Article	Byrne, KA and Anaraky, RG and Dye, C and Ross, LA and Madathil, KC and Knijnenburg, B and Levkoff, S	8	2021	Journal of Medical Internet Research	9	0		China	1020	521	499	>55	Nenhum princípio	Nenhuma dessas atividades	Não há instrumento de validação no artigo.	As redes sociais do trabalho podem apoiar os serviços na promoção da saúde dos trabalhadores: "In a work environment, information support is the main factor affecting the self-efficacy of older workers, as compared with emotional support."	No info	Use of social media at work has a positive impact on older workers. The results show that an individual’s work ability (internal factor) and work stress (external factor) are mainly affected by external support, while internal subjective motivation (self-efficacy) plays a smaller role than external support.	Mais de duas (olhar as observações)	Social and mental
9	Impact of the Age-on tablet training program on social isolation, loneliness, and attitudes toward technology in older adults: Single-group pre-post study	To explore the impact of the AGE-ON tablet training program on social isolation, loneliness, and quality of life.	Is AGE-ON (a series of workshops developed to teach older adults with limited computer knowledge how to use tablet computers to connect with friends and family and gather information) improve or decrease the level of social isolation?	Eligible participants were English-speaking adults who expressed interest in the AGE-ON program. No exclusion criteria were applied. Recruitment was conducted from September 2018 to August 2019 in Ontario, Canadá.	The AGE-ON program, originally named iLive iLearn Well, was developed in 2014 by the RGPc to help older adults engage with technology and decrease perceived social isolation.	5 modules, with 1 education session left free for review and participant-specific questions. The first week of classes focused on learning the basic features of an iPad and locating the variety of available apps. In subsequent weeks, participants learned how to use specific applications, including using the internet, taking and viewing photographs, sending and receiving emails, and using basic ap…	2. Estudos quase-experimentais: Incluem desenhos como estudos de controle não-randomizados, estudos de séries temporais interrompidas e estudos de casos controlados. Esses estudos são utilizados quando a randomização não é possível.	Y. Yang, School of Public Administration, Southwest Jiaotong University, Chengdu, China	Article	Fan, S. and Yang, Y.	4	2022	Journal of Medical Internet Research Aging	19	20	e18398	Canada	32	12	20	>60	Solidariedade	Promoção da Saúde	Promove o engajamento ao tratamento.	Sim. Pode aliviar a procura no cuidado primário." and seeking health information"	Ajudar o profissional a passar informação	Despite high levels of satisfaction with the program itself, no changes were observed in our primary or secondary outcomes of interest. The participants self-reported that they used their tablets more frequently and for a wider variety of uses (email, finding the answer to a specific question, and seeking health information). Although, using the tablet itself does not reduce social isolation or l…	Mental
10	Internet Use and Cognitive Functioning in Late Adulthood: Longitudinal Findings from the Survey of Health, Ageing and Retirement in Europe (SHARE)	To explore the reciprocal association between Internet use and cognitive functioning over a 2-year period and by using a large multinational sample of older adults	How can older adults benefit from their technological environments in daily life?	The data cover persons over 50 years of age across 14 countries (Austria, Germany, Sweden, Spain, Italy, France, Denmark, Switzerland, Belgium, Israel, Czech Republic, Luxembourg, Slovenia, and Estonia). We excluded participants who reported diagnoses of cognitive impairments or other neurological problems (Alzheimer’s disease, dementia, stroke, and Parkinson disease) at one of the measurements. …	Cognitive functioning refers to a survey battery of objective measures related to multiple cognitive key domains, such as working memory, episodic memory and executive functioning. Given the previous arguments, we assumed reciprocal effects of Internet use and cognitive functioning over time. Higher cognitive functioning was expected to be positively associated with Internet use over 2 years; and…	Participants are not required to have computer/Internet access. The current study included longitudinal data from 2013 (Wave 5; T1) and 2015 (Wave 6; T2). It´s representative data across 14 countries from the Survey of Health, Ageing and Retirement in Europe (SHARE).	3. Estudos observacionais: Abrangem desenhos como coortes, estudos de caso-controle e estudos transversais. Esses estudos observam os efeitos de fatores de risco ou exposições em populações naturais, sem intervenção do pesquisador.	["Anhui Normal Univ, Sch Law, Wuhu, Anhui, Peoples R China", "China Univ Polit Sci & Law, Sch Sociol, Beijing, Peoples R China", "Univ London, Sch Oriental & African Studies, Dept Sociol & Anthropol, London, England"]	Brief Report	Wang, J and Gu, RX and Zhang, LX and Zhang, L	10	2018	Journals of Gerontology: Psychological Sciences	11	0		Europe Union and Israel	29576	12126.2	17449.8	>50	Justiça	Prevenção de doenças	Não há instrumento de validação no artigo.	O uso da internet pela população idosa alivia a demanda por cuidados primários, serviços de suporte social e de saúde mental.	O efeito é pequeno, no entanto, prescrever o uso de internet para melhorar a plasticidade cognitiva em idosos é uma tendência a ser desenvolvida. É preciso aprofundar que tipo de atividades tem o maior impacto.	Internet use over the course of two years, and Internet use predicted positive change in cognitive functioning over time.This is the first study showing that higher cognitive functioning was associated with a higher probability of Internet use over time.	Mental	Supplementary data
11	Manhattan Vision Screening and Follow-up Study (NYC-SIGHT) Cluster-Randomized Clinical Trial: Smartphone Ownership to Assess Digital Health Equity	To describe the 15-month baseline results and costs of the Manhattan Vision Screening and Followup Study, which aims to investigate whether innovative community-based eye health screening can improve early detection and management of glaucoma and other eye diseases among high-risk populations.	How can we decrease the experience a disproportionate burden of eye disease, especially glaucoma, in racial/ethnic minority populations, socioeconomically disadvantaged populations, and underserved urban and rural populations?	Individuals aged 40 years and older living in an NYCHA housing development or member of a DFTA Senior Center aged 60 years and older and willing to consent for a baseline eye health screening and 12-month follow-up. A total of 708 participants completed the eye health screening in the community settings from March 1, 2021, to May 31, 2022.	Innovative eye health screening methods and early detection strategies to address the rising trend of avoidable vision loss are needed to reduce health inequity and eye health disparities in high-risk populations. Community-based eye health interventions that consider social determinants of health (SDOH) have the potential to identify and target those at highest risk for blindness.	Conducted in either the community room at the NYCHA development or the Department for the Aging (DFTA) Senior Centers. Recruitment in Harlem and Washington Heights neighborhoods targeted high-risk individuals living at or below the NYC.gov poverty measure. Participants made eye health screening (visual acuity (VA) with correction, intraocular pressure measurements (IOP), and fundus photography). …	1. Ensaios controlados randomizados (ECR): São estudos experimentais onde os participantes são aleatoriamente designados para um grupo de intervenção ou controle. Este tipo de estudo é considerado o padrão ouro para determinar a eficácia de uma intervenção.	the Department of Ophthalmology , Columbia University, Vagelos College of Physicians and Surgeons, New York, New York, USA; Edward S. Harkness Eye Institute , Columbia University Irving Medical Center, New York, New York, USA; Department of Biostatistics, Columbia University Mailman School of Public Health, New York, New York, USA; Kresge Eye Institute (Y.S.K.), Wayne State University School of M…	Article	Kaminsky AM, Gorroochurn P, Hark LA, Cioffi G, Liebmann JM, Sharma T et al.	1	2023	American Journal of Ophtalmology	251	0	44927	USA	703	457.653	245.347	>40	Solidariedade	Prevenção de doenças		POSITIVE May help in treatment engagement in Nursing Homes	no info	Public housing facilities, primary care settings, community centers, and Federally Qualified Health Centers. These results provide important evidence that persons at increased risk could be identified and could benefit from communitybased eye health screenings with telehealth and internet support. The influences of sociocultural, environmental, economic, and demographic factors in urban settings …	Física
12	Migration status, internet use, and social participation among middle-aged and older adults in China: Consequences for depression	To examine the underlying relationship between migration status and depressive symptoms among middle-aged and older adults in China.	4 hiphotesis: 1)Migration would increase depression. 2) Migration would increase the frequency of internet use. 3)Internet use would mediate the relationship between migration and depression, and increase the degree of social participation. 4)Social participation would mediate the relationship between internet use and depression among middle-aged and older people in China.	Three waves of panel data (2011, 2013, and 2015) from the CHARLS. Respondents in 10,257 households from 450 villages/urban communities in 150 counties/districts across 28 provinces in China.	Higher levels of internet use were significantly associated with better life satisfaction, reduced loneliness and depressive symptoms, and psychological well-being among older adults. This benefit of internet use could be attributed by the increased social support, a sense of empowerment, feeling of independence, and incremental physical health among older migrants.	The efforts and time offered by the parents is so limited due to the high pressure from working and living that assistance from grandparents as caregivers in providing care for grandchildren is commonly accepted and applicable. Middle-aged and elderly people occupy a sizable proportion of migrant population owning to cultural and family preference. In spite of the underlying rationales for migrat…	3. Estudos observacionais: Abrangem desenhos como coortes, estudos de caso-controle e estudos transversais. Esses estudos observam os efeitos de fatores de risco ou exposições em populações naturais, sem intervenção do pesquisador.	School of Public Administration, Hunan Normal University, Changsha 410081, China; liuqian67520@126.com (Q.L.); wyy13466847694@163.com (Y.W.) 2 Department of Sociology, Zhejiang University, Hangzhou 310058, China	Article	Liu Q, Pan H, Wu Y.	8	2020	International Journal of Environment Research and Public Health	17		6007	China	40789	19933	20856	>45	Solidariedade	Promoção da Saúde	Não há instrumento de validação no artigo.	Community involvement and participation in voluntary organizations should be estimulated in Primare Care Services	Professionals should ask and talk about the family and migration, when detect depression.	Migration could be a protective factor for middle-aged and older adults’ mental health. The family to be the most important predictor of depression possibly among middle-aged and older migrants in China. Migration was significantly negatively related to depression, and internet use acted as a mediator in the relationship between migration status and depression. Besides, social participation serve…	Mental
13	Multidimensional Internet Use, Social Participation, and Depression Among Middle-Aged and Elderly Chinese Individuals: Nationwide Cross-Sectional Study	To explore the relationship between multidimensional (devices, frequency, and purpose) internet use and depression in middle-aged and elderly Chinese, as well as the mediating effect of social participation.	Can Internet decrease the depression?	For the investigation of the association between internet use and depression, we selected 17,676 respondents based on the following criteria: (1) providing information about both internet use and the 10-item Center for Epidemiologic Studies Depression Scale (CES-D-10) score, and (2) being aged 45 and above. The age of 45 years is typically considered the cut-off point for middle-aged individuals …	Internet has beneficial effects on the mental health of middle-aged and older people (≥45 years), but the evidence is inconclusive, and the underlying mechanisms are less known.	The variable is defined across 8 categories: chatting, watching news, watching videos, playing games, financial management, mobile payment, WeChat, and moments. Respondents were asked about the frequency of their internet use. Preliminary evidence that different dimensions of internet use are associated with reduced depression, with social participation mediating the relationship between multidim…	3. Estudos observacionais: Abrangem desenhos como coortes, estudos de caso-controle e estudos transversais. Esses estudos observam os efeitos de fatores de risco ou exposições em populações naturais, sem intervenção do pesquisador.	[The First Affiliated Hospital, Anhui University of Traditional Chinese Medicine, Hefei, China. Canada]	Article	Ma, Yiming and Liang, Changyong and Gu, Dongxiao and Zhao, Shuping and Yang, Xuejie and Wang, Xiaoyu	8	2021	Journal of Medical Internet Research	23	2	e44514	China	17676	8433	9243	≥45	Solidariedade	Nenhuma dessas atividades	Não há instrumento de validação no artigo.	Health services in territories that are already computerized may indicate the inclusion of users in communities of interest on platforms such as WeChat or Tiktok to combat depression.	No info	The study found that a higher frequency of internet use was associated with a lower likelihood of developing depression. This is because daily internet use has become a normal part of life for middle-aged and elderly individuals. They use the internet for various purposes, such as seeking health information, chatting, watching the news, and making mobile payments. Internet use enables cheap and e…	Mais de duas (olhar as observações)	Social and mental
14	Pilot randomised controlled trial of a web-based intervention to promote healthy eating, physical activity and meaningful social connections compared with usual care control in people of retirement age recruited from workplaces	To report a pilot randomised controlled trial (RCT) of a web-based platform (Living, Eating, Activity and Planning through retirement; LEAP) promoting healthy eating	Can a newly developed internet-based lifestyle programme (Living, Eating, Activity and Planning through retirement - LEAP) is an acceptable tool for behaviour change among people of peri-retirement age? Is the suite of outcome measures and identified tools appropriate for capturing the Healthy Ageing Phenotype (HAP) is acceptable among people of peri-retirement age?	Participants were recruited from relatively large employers covering a range of occupations in Northeast England. They had to have retired in the last two years, or planned to retire from full-time work in the next two years. Participants were required to have access to a personal computer (PC), tablet or smartphone, and to have reliable internet access at home, work and/ or via mobile networks. …	Lifestyle interventions that address challenges within the retirement transition are acceptableand that personalised approaches to increase PA may be more successful.	Health Improvement Specialists—involved in workplace health activities via the North East Better Health at Work award —facilitated contact with employers who in turn supported participant recruitment. The intervention was based on the Health Action Process Approach, a theoretical framework recognising the importance of planning, self-efficacy and self-regulatory strategies (action control) for be…	1. Ensaios controlados randomizados (ECR): São estudos experimentais onde os participantes são aleatoriamente designados para um grupo de intervenção ou controle. Este tipo de estudo é considerado o padrão ouro para determinar a eficácia de uma intervenção.	Human Nutrition Research Centre, Newcastle University, Newcastle upon Tyne, United Kingdom, 2 Institute of Cellular Medicine, Newcastle University, Newcastle upon Tyne, United Kingdom, 3 Newcastle University Institute for Ageing, Newcastle University, Newcastle upon Tyne, United Kingdom, 4 Department of Applied Sciences, Faculty of Health & Life Sciences, Northumbria University, Newcastle upon Ty…	Article	Neil-Sztramko, S.E. and Coletta, G. and Dobbins, M. and Marr, S.	7	2020	PLoS ONE	3	1	159703	UK	75	18	57	>59	Autonomia	Promoção da Saúde	Há evidência que o app alivia ou melhora o problema de saúde.	Primary services can work with health and safety departments plans to the safe and healthy retirement.		This pilot study suggest that people in the retirement transition are motivated to participate in an internet-delivered intervention to improve diet and PA and to strengthen social roles/social connections, lifestyle changes which are expected to enhance healthy ageing.	Mais de duas (olhar as observações)	Mental, física e social
15	Possible Impact of a 12-Month Web- And Smartphone-Based Program to Improve Long-term Physical Activity in Patients Attending Spa Therapy: Randomized Controlled Trial	To evaluate, in patients attending spa therapy, the effectiveness of an intervention combining a face-to-face coaching and, when returning home, a web- and smartphone-based PA program on the achievement of PA guidelines (PAG) 12 months after the end of spa therapy	Can an intervention combining individual face-to-face coaching during spa therapy with a subsequent 12-month web- and smartphone-based PA program improve PA in patients undergoing spa therapy?	Age of 50 to 79 years, diagnosis of a stabilized chronic disease (cardiovascular disease, obesity, type 2 diabetes, chronic obstructive pulmonary disease, rheumatic conditions, and breast cancer), BMI between >19 kg/m2 and <35 kg/m2, undertaking PA for <150 minutes per week, and having smartphone access to the internet. Exclusion criteria included having a cardiac pacemaker, nonstabilized chronic…	1-hour individual coaching session with a PA instructor during the 3-week spa therapy stay in 1 of the 8 spa care facilities and then access to the web- and mobile-based PA program and associated connected devices for the 12 months following the end of the spa therapy.	12-month, prospective, parallel-group, open, multicenter, single-blinded randomized controlled trial (RCT) that enrolled patients attending a 3-week spa therapy treatment. The participants were enrolled in 1 of 8 French spa therapy facilities: Amélie-les-Bains, Bourbon-Lancy, Brides-les-Bains,Le-Boulou, Chaudes-Aigues, Eugénie-les-Bains, Vals-les-Bains, and Vichy.	1. Ensaios controlados randomizados (ECR): São estudos experimentais onde os participantes são aleatoriamente designados para um grupo de intervenção ou controle. Este tipo de estudo é considerado o padrão ouro para determinar a eficácia de uma intervenção.	Biomouv SAS Inc, Paris, France 2University of Auvergne, Clermont-Ferrand, France 3Biostatistics Unit (Clinical Research and Innovation Direction), University-Hospital Clermont-Ferrand, Clermont-Ferrand, France Physical and Rehabilitation Medicine, Paul Sabatier University, Toulouse University, Toulouse, France Human Nutrition Unity, Centre de Recherche en Nutrition Humaine Auvergne, French Nation…	Article	Kamin, S.T. and Lang, F.R.	6	2020	Journal of Medical Internet Research	75	3	e29640	France	228	52	176	>55		Promoção da Saúde	Promove o engajamento ao tratamento.	Web-based programs can help to maintain healthy habits in older adults.	They encountered difficulties in the recruitment of qualified PA instructors who played an essential role in the prescreening of participants and face-to-face coaching of the intervention group (precisam de educação permanente para lidar com aplicativos em seus tratamentos).	The maintenance of the level of PA to reach the PAG at 12 months in the intervention group could be explained by the weband mobile-based PA program.	Física
16	Promoting Digital Proficiency and Health Literacy in Middle-aged and Older Adults Through Mobile Devices With the Workshops for Online Technological Inclusion (OITO) Project: Experimental Study	To develop, conduct, and measure the impact, on digital and health literacy, of a digital inclusion program aimed at community dwellers.	Can older adults In Portugal use digital technologies to manage their own healthcare?	Most participants were women with primary schooling (up to 4 years) aged between 65 and 74 years and retired. The intervention had an 81% (97/120) recruitment rate, 53% (43/81) adherence, and 94% (67/71) satisfaction rate, with 81 participants completing the entire 8-workshop program. Most participants had owned their mobile device for more than one year (64/81, 79%), were frequent daily users (7…	Digital inclusion facilitates access to health information and can contribute to self-care behaviors and informed decision-making about health	A quasi-experimental design was used with a nonrandomized allocation of participants in each set of 8 workshops. Sociodemographic, health status, and mobile use information were collected at baseline. Digital and health literacy were measured via the Mobile Device Proficiency Questionnaire and the Health Literacy Scale questionnaires, respectively, at baseline (T1), program completion (T2), and a…	2. Estudos quase-experimentais: Incluem desenhos como estudos de controle não-randomizados, estudos de séries temporais interrompidas e estudos de casos controlados. Esses estudos são utilizados quando a randomização não é possível.	Associação Centro de Medicina P5, School of Medicine, University of Minho, Braga, Portugal. Canada	Article	Du, X. and Liao, J. and Ye, Q. and Wu, H.	0	2023	Journal of Medical Internet Research Formative Research	25	0		Portugal	81	27	54	>55	Autonomia	Promoção da Saúde	De fácil uso.	No info	no info	Digital inclusion workshops with a group methodology approach significantly improved digital literacy after 8 workshops, albeit with no significant changes in health literacy. Women and participants with lower education had lower digital literacy values. (A ABORDAGEM DEVE SER DIFERENTES PARA MULHERES ADULTAS E OS APPS DEVEM FOCAR EM LITERACIA EM SAÚDE E NÃO NO USO DO EQUIPAMENTO) Digital profienc…	Mais de duas (olhar as observações)	Física e mental.
17	Social media and social wellbeing in later life	To explore the benefits of social media use by examining social media activity among a group of novice older adult users, employing a training workshop as an intervention.	Does social media use result in perceptions of increased access to social resources for older adults? Does social media use result in reduced loneliness for adults at older ages?Does social media use result in enhanced social connection for adults at older ages?	Forty-seven participants were recruited through two sponsor independent living facilities (ILCs) in the Midwestern United States of America (USA) and included both residents of the ILCs and older adults living in nearby communities.	Significant benefits to health and wellbeing can arise through social engagement; yet at older ages, individuals may find social connection more difficult to sustain. The use of communication media is related to reduced levels of loneliness and enhanced social connection; social media, specifically, appear to function in this fashion with younger adult populations.	Sessions were held in a classroom setting. Six workshop groups met once per week for four weeks, two hours per session (a total of eight classroom hours). Participants used individual laptop computers and visual support was provided via a screen and projector, which was connected to the instructor’s laptop. Each session was led by the researcher, whose research activity is concentrated in social …	3. Estudos observacionais: Abrangem desenhos como coortes, estudos de caso-controle e estudos transversais. Esses estudos observam os efeitos de fatores de risco ou exposições em populações naturais, sem intervenção do pesquisador.	["Human Nutrition Research Centre, Newcastle University, Newcastle upon Tyne, United Kingdom", "Institute of Cellular Medicine, Newcastle University, Newcastle upon Tyne, United Kingdom", "Newcastle University Institute for Ageing, Newcastle University, Newcastle upon Tyne, United Kingdom", "Department of Applied Sciences, Faculty of Health & Life Sciences, Northumbria University, Newcastle upon …	Article	Lara, J. and O’Brien, N. and Godfrey, A. and Heaven, B. and Evans, E.H. and Lloyd, S. and Moffatt, S. and Moynihan, P.J. and Meyer, T.D. and Rochester, L. and Sniehotta, F.F. and White, M. and Mathers, J.C.	6	2016	Ageing and Society	11	7		USA	36	11	25	>65	Justiça	Promoção da Saúde	É funcional.	No info	No info	Social media use results in improved social wellbeing among younger persons, this study did not find that such benefits extended to adults at older ages. Possible reasons for these discrepancies may be attributable to lifestage as well as technological proficiency, as gaps in the technological representations of older adult social networks and preferences for strong relationships over weak ones m…	Social	The gaps in network representation in digital platforms are analogous to the concept of structural holes, or spaces within a social network between disconnected individuals. The notion of ‘structural holes’ is applied when describing organisational networks. It describes latent relationships, or those which have the potential to exist within an organisational network, but do not. The positionalit…
18	The Heterogeneous Impact of Internet Use on Older People’s Mental Health: An Instrumental Variable Quantile Regression Analysis	Investigate the impact of Internet use on older people’s mental health with a focus on the heterogeneity among subgroups	How can Internet use improves older people’s health?	China Health Retirement Longitudinal Study (n = 8,505). CHARLS	This study uses the CES-D scale to measure older people’s mental health, which is the most widely used tool for measuring depressive symptoms.	Older people’s physical functions decline with age; due to the increasing “miniaturization” of the traditional family structure and withdrawal from society and the labor market, older people are vulnerable to health risks. Compared to physical health, mental health is often overlooked.	3. Estudos observacionais: Abrangem desenhos como coortes, estudos de caso-controle e estudos transversais. Esses estudos observam os efeitos de fatores de risco ou exposições em populações naturais, sem intervenção do pesquisador.	F. Fillol, Biomouv SAS Inc, 259 Rue Saint Honoré, Paris, France	Article	Fillol, F. and Paris, L. and Pascal, S. and Mulliez, A. and Roques, C.-F. and Rousset, S. and Duclos, M.	3	2022	International Journal of Public Health	24	6	1605664	China	8505			≥45	Beneficência	Tratamento	Não há instrumento de validação no artigo.	Positive. Quanto mais velho, mais a internet ajuda a melhorar o estado de saúde. Geralmente quanto mais idade, mais impactado por imagens emocionais do que informacionais.	Positivo. Aplicativos podem ajudar no trabalho na saúde mental e física (solidão indesejada, diminuição da cognição e independência)	Internet use has effectively enriched opportunities for older people to participate socially and reduced social isolation through multiple pathways of social engagement, such as learning, entertainment, social interaction, and access to information	Mais de duas (olhar as observações)	Mental,social e física
19	The Impact of Digital Coaching Intervention for Improving Healthy Ageing Dimensions among Older Adults during Their Transition from Work to Retirement	To evaluate the impact of a digital coaching intervention to enhance three healthy ageing dimensions, physical activity, mental well-being, and socialization of a group of adults near retirement.	To what extent can the AgeWell digital coach improve physical activity, mental well-being, social networking and the retirement process of older adults switching from work to retirement? (2) What was the experience of users with the digital coach? (3) What are the strengths and weaknesses of the system?	A sample of 100 participants was planned to be enrolled (50 in Italy and 50 in the Netherlands). Participants were contacted by phone in Italy and by email in the Netherlands, and they were screened through a battery of questions to check whether they met the inclusion criteria, i.e., being 55 or older, being three years before or three years after retirement, and feeling physically and cognitive…	The study followed a mixed-methods design in which both qualitative (QUANT) and quantitative (QUAL) data were collected at three measurement times during the 10-week field trial.	This study is part of the AgeWell project aimed at co-designing and developing a digital coaching system (hereafter also referred to as Digital Coach-DC) targeting older adults aged 55 and over in the transition from work to retirement.	2. Estudos quase-experimentais: Incluem desenhos como estudos de controle não-randomizados, estudos de séries temporais interrompidas e estudos de casos controlados. Esses estudos são utilizados quando a randomização não é possível.	Associação Centro de Medicina P5, School of Medicine, University of Minho, Braga, Portugal. Canada	Article	Quialheiro, Anna and Miranda, André and Garcia, Miguel, Jr and Carvalho, Adriana Camargo de and Costa, Patrício and Correia-Neves, Margarida and Santos, Nadine Correia	2	2023	International Journal of Environment Research and Public Health	7	0	4034	Italy Netherlands	62	22	40	≥55		Promoção da Saúde	Há evidência que o app alivia ou melhora o problema de saúde.	Pode apoiar o serviço se ligado a empresa do trabalhador.	O profissional de saúde deve usar e complementar indicando atividades de socialização.	digital coaching program can be a tool to stimulate older adults to adopt healthy lifestyles while they cross the line of retirement, especially by physical activity. Mental well-being and socialization remain the most difficult healthy ageing dimensions to be addressed by digital coach technology.	Física	Ver modelo.

## Sheet: GRÁFICOS e Resultados
					31% of studies come from China
USA	4
UK	2
Switzerland	1
Sweden	2
Spain	2
Slovenia	2		11 Apps recuperados
Slovakia	1		Digital Human	www.soulmachines.com/bellahelps
Romania	1		AGE-ON	https://rgpc-ca.s3.amazonaws.com/uploads/2020/02/AGE-ON-Tool-Kit-2019_lg.pdf
Portugal	2		GET-ON
Poland	1		LEAP	http://www.plosone.org/article/fetchSingleRepresentation.action?uri=info:doi/10.1371/journal.pone.0159703.s002
New Zeland	1		Thermactive PA Program	https://jmir.org/api/download?alt_name=jmir_v24i6e29640_app2.ppt&filename=4a55084ce26705bccbfa121ebd2fd29f.ppt
Netherlands	2		AgeWell	https://www.ait.ac.at/en/solutions/diagnostics-therapy-support/highlight-projects/agewell
Mexico	1	Plataformas	WeChat	https://www.businessofapps.com/data/wechat-statistics/
Malta	1		WhatsApp	https://www.businessofapps.com/data/whatsapp-statistics/
Luxembourg	2		Google Fit and other apps	https://repositorium.sdum.uminho.pt/handle/1822/74175
Latvia	1		Facebook
Italy	4		Twitter
Israel	2		11 estudos observacionais
Ireland	1			https://youtu.be/xs2YrhswNZY		AgeWell video
Hungary	1
Greece	1
Germany	3
France	3
Finland	1
European Union	3
Estonia	2
Denmark	2
Czech Republic	2
CY Cyprus	1
Croatia	1
China	6
Canada	1
Bulgaria	1
Belgium	2
Austria	2
2 COUNTRIES	2
>2 COUNTRIES	3

## Sheet: Tipologia APP
Promovem a Solidariedade		Promoção da Saúde
Promovem a Autonomia		Prevenção de doenças
Promovem a Beneficência		Tratamento
Promovem a Privacidade		Reabilitação
Promovem a Não maleficência		Nenhuma dessas atividades
Promovem a Justiça		Solidariedade
Who developed the app and what is inside it?		Autonomia
How well does the app work?		Beneficência
Is there any evidence that the app does actually alleviate the problem?		Privacidade
Engagement Promove o engajamento		Não maleficência
Functionality É funcional		Justiça
Ease of use É fácil de usar		Nenhum princípio
Information Management Faz a gestão da informação da saúde		Veja as observações										Fonte:
												https://www.thelancet.com/action/showPdf?pii=S2589-7500%2820%2930137-0
		Há evidência que o app alivia ou melhora o problema de saúde.
		Promove o engajamento ao tratamento.
		É funcional.
		De fácil uso.
		Faz a gestão da informação da saúde do cidadão.
		Não há instrumento de validação no artigo.
		Veja as observações
				Todos os estudos sobre o CHARLS em um tópico como subdimensões: Como se trata a questão na China
											Fonte:
											https://www.researchprotocols.org/2016/4/e204/
				1. Ensaios controlados randomizados (ECR): São estudos experimentais onde os participantes são aleatoriamente designados para um grupo de intervenção ou controle. Este tipo de estudo é considerado o padrão ouro para determinar a eficácia de uma intervenção.
				2. Estudos quase-experimentais: Incluem desenhos como estudos de controle não-randomizados, estudos de séries temporais interrompidas e estudos de casos controlados. Esses estudos são utilizados quando a randomização não é possível.
	Física			3. Estudos observacionais: Abrangem desenhos como coortes, estudos de caso-controle e estudos transversais. Esses estudos observam os efeitos de fatores de risco ou exposições em populações naturais, sem intervenção do pesquisador.
	Mental			4. Revisões sistemáticas e metanálises: Essas são análises abrangentes de dados de múltiplos estudos que investigam a mesma pergunta de pesquisa para produzir uma conclusão ponderada baseada em evidências.
	Espiritual			5. Estudos de diagnóstico: Avaliam a acurácia, a precisão e a utilidade de dispositivos ou testes diagnósticos.
	Social			6. Estudos econômicos: Avaliam os custos e os resultados econômicos de intervenções em saúde, incluindo análises de custo-efetividade, custo-utilidade e custo-benefício.
	Ecológica (interação com o meio)			7. Estudos de prevalência: Focam em determinar a frequência de uma condição ou doença em uma população específica.
	Financeira			8. Estudos qualitativos: Exploram experiências, comportamentos e interações humanas para fornecer insights sobre fenômenos que não são facilmente quantificáveis.
	Mais de duas (olhar as observações)

## Sheet: ExtraçãoPT
	STUDY DETAILS								EVIDENCE SOURCE DETAILS AND CARACTHERISTICS								RESULTS EXTRACTED FROM SOURCE OF EVIDENCE (IN RELATION TO THE CONCEPT OF SCOPING REVIEW)
	Title	Objective	Principal Question	Population	Concept	Context	Study Design	Type of evidence source	Authors	Date of publication (month and year)		Journal				Country	Participants (age/sex and total number)				Type of health app (Bioethics)	Caring activities provided (health promotion, illness prevention, treatment, rehabilitation)	Details of validation instrument of the app	Health Services and Providers impact		Personal effects		Affiliations	Aditional notes:
#										Month	Year		volume	issue	pages		n	Male	Female	Age				Services	Professionals	Effects of apps on personal health	Personal Health dimensions
1	A Digital human for delivering a remote loneliness and stress intervention to at-risk younger and older adults during the COVID-19 pandemic: Randomized pilot trial	Evaluate (1) the feasibility and acceptability of a remote loneliness and stress intervention with digital human delivery to at-risk adults and (2) the feasibility of the study methods in preparation for a bigger randomized controlled trial.	Is Digital Human a feasible and acceptable way to deliver a remote loneliness intervention?	They included (1) older adults aged 70 years or older and (2) adults aged 18 to 69 years who had at least one underlying medical condition that increased the risk of contracting severe COVID-19. The underlying medical condition could have included a serious respiratory disease (such as a chronic lung disease or moderate to severe asthma), a serious heart condition, an immunocompromised condition …	Digital Humans is a feasible and acceptable way to deliver a remote loneliness and stress intervention to at-risk older adults living independently and to younger adults with a chronic health condition	They were adults who were at greater risk of developing severe illness if they contracted COVID-19, and as a result, they were asked by the local New Zealand Government to self-isolate to a greater degree during the pandemic.	1. **Ensaios controlados randomizados (ECR)**: São estudos experimentais onde os participantes são aleatoriamente designados para um grupo de intervenção ou controle. Este tipo de estudo é considerado o padrão ouro para determinar a eficácia de uma intervenção.	Article	#REF!	11	2021	Journal of Medical Internet Reseach Mental Health	8	11	e31586	New Zeland	30	6	24	18-69	Solidariedade	Promoção da Saúde	Há evidência que o app alivia ou melhora o problema de saúde.					E. Broadbent, Department of Psychological Medicine, University of Auckland, Building 507, Level 3 22-30 Park Avenue, Grafton Auckland, New Zealand	Loneliness interventions to older people, and psychological support for well-being and anxiety in adults with chronic health conditions. Assessments online using Qualtrics. The intervention was less feasible for nursing home residents who required caregiver assistance to participate, which may have increased caregiver burden
2	Connecting through clicks: A longitudinal examination of internet use and depressive symptoms among middle- and old-aged Chinese	Delineate the relationship between internet use, social participation, and the ensuing depressive manifestations.	Can social participation mediated by Internet alleviate depression symptoms in older adults?	Three consecutive waves (2013-T1, 2015-T2, 2018-T3) of the China Health and Retirement Longitudinal Study survey. 13 671 participants who consistently participated in all three waves between 2013 and 2018. CHARLS	1. internet use among this demographic is associated with decreased depressive symptoms. 2. increased formal social participation mediates this relationship over time. 3. while internet use is associated with increased informal social participation, such augmentation does not confer a discernible benefit in depressive symptom reduction. 4. the relationship between internet use and depressive symp…	By 2050, it is projected that the population of individuals aged 60 years and older in China will reach 520 million. 20% of older Chinese adults manifest such depressive symptoms.	3. **Estudos observacionais**: Abrangem desenhos como coortes, estudos de caso-controle e estudos transversais. Esses estudos observam os efeitos de fatores de risco ou exposições em populações naturais, sem intervenção do pesquisador.	Article	Mu, A and Hong, ZY and Wu, X	1	2024	Geriatrics & Gerontology International	24	0	218–224	China	13671	6471	7200	>45	Beneficência	Promoção da Saúde	Não há instrumento de validação no artigo.		Não há informações.	O estudo não aponta apss especificamente.	Internet é catalizadora da participação social na dimensão formal e informal. "Three activities were identified to represent informal social participation: (i) interacting with friends, (ii) helping noncohabiting relatives, friends, or neighbors, and (iii) caring for non-cohabiting sick or disabled individuals. For formal social participation, five activities were utilized: (iv) playing mahjong, …	["Wuhan Text Univ, Sch Management, Wuhan 430200, Hubei, Peoples R China", "Huazhong Univ Sci & Technol, Sch Med & Hlth Management, Wuhan, Peoples R China", "Yunnan Univ Finance & Econ, Yunnan Key Lab Serv Comp, Kunming, Peoples R China"]	Findings validate the direct role of internet use in tempering depressive symptoms but also shed light on the nuanced “gateway” effect it has in catalyzing both informal and formal social participation.
3	COVID-19, Inter-household Contact and Mental Well-Being Among Older Adults in the US and the UK	Illustrate the importance of inter-household contact in maintaining older adults’ mental well-being and to demonstrate the need to consider and address potential ramifications of householdcentred pandemic responses for mental well-being among older adults.	1. What was the status of older adults’ mental well-being during (vs. before) the COVID-19 pandemic in the US and the UK? 2. What were older adults’ patterns of inter-household contact during the pandemic in the US and the UK? 3. How did face-to-face and virtual forms of inter-household contact, as well as their distinct combinations, relate to older adults’ mental well-being during (vs. before) …	2018 and 2020 Health and Retirement Study (HRS) in USA, 2018-2019, 2020 Understanding Society (USOC) in UK. Two national longitudinal surveys, focusing on data on adults’ inter-household contact and mental well-being. Final analytical sample of 1,391 US respondents and 5,148 UK respondents. Limit age range to 60 and above. Each respondent was observed twice—before and during the pandemic.the data…	Virtual communication can supports the mental well-being of ageing populations.	Measure inter-household contact and mental well-being before and after pandemics, comparing virtual and face-to-face interactions. Their findings is that public health policymakers and practitioners should also address the looming mental health crisis cascading from the pandemic into this age group. In both the US and the UK, older adults living alone, women (as compared to men), those with poore…	3. **Estudos observacionais**: Abrangem desenhos como coortes, estudos de caso-controle e estudos transversais. Esses estudos observam os efeitos de fatores de risco ou exposições em populações naturais, sem intervenção do pesquisador.	Article	Hu, Y. and Qian, Y.	7	2021	Frontiers in Sociology	6	0	714626	UK, USA	1391(US), 5148(UK) = 6539	3133	3406	>60	Justiça	Nenhuma dessas atividades	Não há instrumento de validação no artigo.					["Department of Sociology, Lancaster University, Lancaster, United Kingdom", "Department of Sociology, University of British Columbia, Vancouver, BC, Canada"]	Supplementary data. Não fala de aplicativos mas de comportamento da saúde mental dos idosos antes e durante a Covid. Contato familiar é importante contra a solidão.
4	Digital exclusion and functional dependence in older people: Findings from five longitudinal cohort studies	Investigate the association between digital exclusion and functional dependency among older adults from high-income countries (HICs) and low- and middle-income countries (LMICs)	Can digital exclusion improve the functional dependency in old people?	108,621 participants recruited between 2010 and 2018. Health and Retirement Study (HRS), the English Longitudinal Study of Aging (ELSA), the Survey of Health, Ageing and Retirement in Europe (SHARE), the China Health and Retirement Longitudinal Study (CHARLS), and the Mexican Health and Aging Study (MHAS).	Older adults are particularly excluded from digital services due to barriers to using ICTs the refusal to use the internet, inability to afford internet access or ICT devices, or a lack of literacy and skills to utilize the internet.2,7 Excluding older people from the digital world is part of social exclusion, which has been associated with physical impairments, such as frailty and functional dec…	Multicohort study, with individual-level data from five longitudinal cohort studies: samples of older adults across 23 countries. The present study provides evidence that older people are more likely to face digital exclusion in LMICs than in HICs. Older adults would face higher risk of dependency and need more care if they were excluded from the Internet. The implementation of well designed and …	3. **Estudos observacionais**: Abrangem desenhos como coortes, estudos de caso-controle e estudos transversais. Esses estudos observam os efeitos de fatores de risco ou exposições em populações naturais, sem intervenção do pesquisador.	Article	Lu, XR and Yao, Y and Jin, YZ	10	2022	eClinicalMedicine	54	0	10178	China	13457	6590	6867	>45	Justiça	Nenhuma dessas atividades	Não há instrumento de validação no artigo.					["Peking Univ, Sch Publ Hlth, Dept Global Hlth, Beijing, Peoples R China", "Peking Univ, China Ctr Hlth Dev Studies, Beijing, Peoples R China", "Peking Univ, Inst Global Hlth & Dev, Beijing, Peoples R China"]	Supplementary data
5	Effectiveness of guided internet-based interventions in the indicated prevention of depression in green professions (PROD-A): Results of a pragmatic randomized controlled trial	Describe the internvention: the IMI program in the intervention group (IG) designed to effectively reduce depressive symptom severity compared to a control group (CG) receiving enhanced treatment as usual (TAU+), regarding short-term effectiveness at 9-weeks post-treatment. Thus, we report the following hypothesis for the primary outcome: The IMI program is superior in reduction of depressive sym…	1 Is there a reliable change in depressive symptom severity compared to the CG? 2 Is the IMI program superior in preventing the onset of potential clinical depression and bipolar disorder compared to the CG at posttreatment? 3 Is the IMI program superior in achieving a remission of potential clinical depression and bipolar disorder compared to the CG at posttreatment? 4 Is the IMI program superio…	Entrepreneurs, working family members and spouses as well as pensioned policyholders, working or having previously worked in one of the three sectors agriculture, forestry or horticulture (hereinafter summarized as green professions).	Depression burden in green professions can be reduced by tailored internet-based intervention (IMI) program online prevention measure. IMIs broaden the spectrum of evidence-based treatment options for reducing depression burden, and offer great potential for improving routine care	Normal treatment was compared to an e-coach with 6 programs related to diabetes, alcohol consumption, insomnia, depression, panic syndrom and stress. 6–8 weekly standard modules with a duration of 30–60 min per module with multimodal content. After completion of the training phase, participants were followed up for 12 months by their individual eCoach with a monthly exchange via telephone or inte…	1. **Ensaios controlados randomizados (ECR)**: São estudos experimentais onde os participantes são aleatoriamente designados para um grupo de intervenção ou controle. Este tipo de estudo é considerado o padrão ouro para determinar a eficácia de uma intervenção.	Article	#REF!	9	2020	Journal of Affective Disorders	278	0	658–671	Germany	340	144	196	40-60	Beneficência	Promoção da Saúde	Há evidência que o app alivia ou melhora o problema de saúde.	Sim. Pode aliviar a procura no cuidado primário.	Ecoachs precisam ser melhores treinados. Negative effects were reported by the participants, especially in the category “therapeutic malpractice by eCoach and/or online-training”. This is mainly due to reporting of “neglect of hobbies and social contacts because of the online-training” (65.7%), followed by “feeling of being forced to do exercises by the online-training/by eCoach” (20.0%)	Diminuir os efeitos da depressão.	Precisa ser aperfeiçoado e moldado de acordo com as necessidades do indivíduo, inclusive a frequencia dos treinos.	Department of Clinical Psychology and Psychotherapy, Institute of Psychology and Education, University of Ulm, Ulm, Germany b Department of Clinical Psychology and Psychotherapy, Institute of Psychology, Friedrich-Alexander-University of Erlangen-Nürnberg, Erlangen, Germany c GET.ON Institute, Berlin, Germany d Department of Research Methods, Institute of Psychology and Education, University of U…	Supplementary data <https://geton-training.de/>
6	Effects of digital device ownership on cognitive decline in a Chinese middle-aged and elderly population: Longitudinal observational study	Use a nationally representative longitudinal survey to: (1) investigate whether desktop and cellphone ownership might be independently associated with decreased cognitive decline in mid-life and older adulthood; and (2) to examine the combined effect of both of the digital devices on cognitive decline.	Does the protective association between digital devices and cognitive decline found in other settings apply to mid-aged and elderly populations in China, where access to digital devices and the aging population are both growing rapidly? Second, given the diverse digital instruments that provide internet connection through which different activities might be facilitated, what is the combined effec…	Chinese adults aged ≥45 years and their spouses.13,457 participants enrolled as our analytic (baseline) cohort, a lot of 2073 (15.4%) were lost to follow-up due to not attending one or more follow-up surveys during the four years of the study period. CHARLS	Digital devices can provide a platform of cognitively stimulating activities which might help to slow cognitive decline during the process of normal aging.	Cognitive functions were tested during the baseline test and during the two follow-up in-person household visits in a two-year interval. At baseline, participants with a desktop were more likely to be younger, female, better educated, either married or partnered, and less likely to be living in a rural area and smoke than participants without desktop ownership. Fewer differences were observed bet…	3. **Estudos observacionais**: Abrangem desenhos como coortes, estudos de caso-controle e estudos transversais. Esses estudos observam os efeitos de fatores de risco ou exposições em populações naturais, sem intervenção do pesquisador.	Article	Jin, Y. and Jing, M. and Ma, X.	7	2019	Journal of Medical Internet Research	21	7	e14210	China	13457	6590	6867	≥45	Autonomia	Prevenção de doenças	Faz a gestão da informação da saúde do cidadão.	"receive reminders for scheduled visits"	"medication instructions"	Efeito protetivo de dispostivos móveis na cognição ao longo do tempo promovendo a socialização.	Computers are mainly used to search for health-related information, such as consulting a doctor at a distance, thus enabling easier access to better and more effective health care for adults [32]. In the context of China, older people tend to use the internet for obtaining health information about proper nutrition, exercise or weight issues and disease management, which contributes to adopting he…	["Department of Global Health, School of Public Health, Peking University, Beijing, China", "Department of Public Health, Shihezi University, School of Medicine, Xinjiang, China", "China Center for Health Development Studies, Peking University, 38 Xueyuan Road, Haidian District, Beijing, China"]	Supplementary data
7	Effects of technological progress on the decision to retire early. Evidence for Europe	Assess the impact of digitalisation and automation on (relative) employment outcomes for older workers with particular attention to the impact on the propensity to retire early	What are the implications of digitalisation and automation on employment and the decision to retire?	European workers in EU Labour Force Survey (EU-LFS), the Survey of Health, Ageing, and Retirement in Europe (SHARE), the EU data for analysis of capital, labour, energy, material and services input (EU-KLEMS) and the European Union Statistics on Income and Living Conditions (EU-SILC)	It is crucial to focus on the effects of lifelong digital training, as well as other factors such as health, working conditions, and pension systems.	They assess the impact of digitalisation by analysing the occupation-specific employment retention rates of older workers the EU-27 countries (AT, BE, BG, CY, CZ, DE, DK, EE, EL, ES, FI, FR, HR, HU, IE, IT, LT, LU, LV, MT, NL, PL, PT, RO, SE, SI and SK) and examine the 5-year occupational retention rates of 50-54 and 55-59-year olds and relate them to their exposure to ICT capital (at ages 50-54 …	3. **Estudos observacionais**: Abrangem desenhos como coortes, estudos de caso-controle e estudos transversais. Esses estudos observam os efeitos de fatores de risco ou exposições em populações naturais, sem intervenção do pesquisador.	Technical Report	Nguyen-Thi, Thuc Uyen and Barslund, Mikkel and Ivkovic, Ivana and Milinkovic, Ana and Tobback, Ilse	1	2024	WeLar Project - European Union Fund	0	0	43	Europe				55-59	Veja as observações	Nenhuma dessas atividades	Não há instrumento de validação no artigo.	No info	No info			Welar
8	Examining Rural and Racial Disparities in the Relationship Between Loneliness and Social Technology Use Among Older Adults	Examines whether the relationship between social technology use and loneliness differs by race and geographic region.	Hypothesis #1: Rural-dwelling older adults will report less social technology use compared to urban-dwelling older adults. Hypothesis #2: Older Black adults will report less social technology use compared to older White adults. Hypothesis #3: There will be a negative relationship between social technology use and loneliness such that lower social technology use will predict higher levels of lonel…	The data source for this research is the Health and Retirement Study (HRS), a nationally representative longitudinal study of Americans aged 50 and older that includes demographics, health, and cognitive measures. Race was categorized as nonHispanic Black/African-American, other racial/ethnic group (including Asian, American Indian/Alaskan Native, and Native Hawaiian/Pacific Islander, and individ…	Although there is a strong link between social technology use and decreased loneliness in older adults, it is unclear whether there are racial or rural disparities in this relationship.	Social technology use among older adults can be beneficial in developing and maintaining meaningful, supportive relationships. However, there may be disparities in the relationship between loneliness and social technology use. Black/African-American and other racial and ethnic minority older adults tend to have less equitable access to health and social service resources compared to White/Caucasi…	3. **Estudos observacionais**: Abrangem desenhos como coortes, estudos de caso-controle e estudos transversais. Esses estudos observam os efeitos de fatores de risco ou exposições em populações naturais, sem intervenção do pesquisador.	Article	Byrne, KA and Anaraky, RG and Dye, C and Ross, LA and Madathil, KC and Knijnenburg, B and Levkoff, S	8	2021	Frontiers in Public Health	9	0	723925	USA	4315	1699	2616	>50			Não há instrumento de validação no artigo.					["Clemson Univ, Dept Psychol, Clemson, SC 29634 USA", "Clemson Univ, Dept Human Ctr Comp, Clemson, SC USA", "Clemson Univ, Dept Civil Engn, Clemson, SC 29634 USA", "Clemson Univ, Dept Ind Engn, Clemson, SC USA", "Univ South Carolina, Coll Social Work, Columbia, SC 29208 USA"]
9	How Does Internet Use Improve Mental Health among Middle-Aged and Elderly People in Rural Areas in China? A Quasi-Natural Experiment Based on the China Health and Retirement Longitudinal Study (CHARLS)	To answer whether Internet access can improve the mental health status of rural middle-aged and elderly people and examines the effects of different online activities, such as chatting, playing games, and watching the news, on the mental health of the rural elderly. COMENTÁRIOS	What is the impact of Internet use on China’s rural elderly mental health?	The final estimating sample consists of 29,909 observations from 237 villages in rural eastern, central, and western China collected between 2013 and 2018. CHARLS	Internet use was positively associated with the self-assessed health of older adults. However, other studies suggest that Internet use not only does not improve mental health in older adults, but even worsens it because increased time spent online erodes elderly people’s social interactions and leads to a reduction in social participation, a narrowing of social circles, and a weakening of the sen…	The poor mental health status of the rural elderly is also reflected in the suicide rate of the rural elderly group, which is much higher than urban and other age groups. Different from Western society, support from one’s children is one of the important pillars for the survival of the elderly in rural China under the long-term influence of traditional filial culture . As large numbers of young p…		Article	Fan, S. and Yang, Y.	10	2022	International Journal of Environment Research and Public Health	19	20	13332	China	29909			>50						The results indicate that playing games have a better effect on depression levels than watching videos.	In contrast, watching news had the lowest effect on depression levels among middle-aged and elderly people in rural China. The results of this study also show the latest evidence that Internet use can help China’s rural middle-aged and elderly populations to reduce social isolation, establish new social connections, gain social support, and, ultimately, achieve active ageing.	Y. Yang, School of Public Administration, Southwest Jiaotong University, Chengdu, China
10	How is caring for grandchildren associated with grandparents' health: the mediating effect of internet use	To draw implications to improve health of grandparents who offer care to grandchildren. COMENTÁRIOS	How do internet use served as a mediator through which grandchild care has impacted grandparents’ health?	Individuals aged 50 through 80 who were grandparents and provided care to their grandchildren. In this study, 16,829 respondents (8,060 males and 8,769 females) aged 50 to 80 were taken from the 2018 CHARLS survey. Among them, 12,080 were rural and the rest 4,769 were urban.	investigating the mediating effects of internet use in the linkage of grandparent caregiving and grandparental health, the paper also aimed to examine whether the mediating effects of internet use vary by grandparents’ gender and rural–urban residence.	Although traditional family norms and cultural values have been largely weakened in recent decades by China’s rapid urbanization and dramatic social changes, less changes have occurred in rural areas as compared to urban settings.Rural grandparents are more financially dependent on their adult children and consider grandchild care as a reciprocal form of intergenerational exchange.	3. **Estudos observacionais**: Abrangem desenhos como coortes, estudos de caso-controle e estudos transversais. Esses estudos observam os efeitos de fatores de risco ou exposições em populações naturais, sem intervenção do pesquisador.	Article	Wang, J and Gu, RX and Zhang, LX and Zhang, L	8	2023	Frontiers in Public Health	11	0	1196234	China	16829	8060	8769	50-80								["Anhui Normal Univ, Sch Law, Wuhu, Anhui, Peoples R China", "China Univ Polit Sci & Law, Sch Sociol, Beijing, Peoples R China", "Univ London, Sch Oriental & African Studies, Dept Sociol & Anthropol, London, England"]
11	How Social Media Use at Work Affects Improvement of Older People's Willingness to Delay Retirement During Transfer From Demographic Bonus to Health Bonus: Causal Relationship Empirical Study	Observe the willingness of older workers to delay retirement from the perspective of their social media use at work, examining 15 hypotheses structured in a model.	How does social media use at work improve older workers’ physical and mental health, and how does it affect work ability and job burnout? Will social media use at work affect the expected working duration of older workers in the future?	The formal questionnaire respondents (staff older than 55 years - 1020) were obtained through the Bengbu social security office.	The effect of older workers’ social media usage at work on their work ability (related to both physical and mental health) and thus their willingness to delay retirement	Increasing older population in China and the subsequent reduced labor force.	3. **Estudos observacionais**: Abrangem desenhos como coortes, estudos de caso-controle e estudos transversais. Esses estudos observam os efeitos de fatores de risco ou exposições em populações naturais, sem intervenção do pesquisador.	Article	Ma, Yiming and Liang, Changyong and Gu, Dongxiao and Zhao, Shuping and Yang, Xuejie and Wang, Xiaoyu	2	2021	Journal of Medical Internet Research	23	2	e18264	China	1020	521	499	>55						Use of social media at work has a positive impact on older workers		[The First Affiliated Hospital, Anhui University of Traditional Chinese Medicine, Hefei, China. Canada]
12	Impact of the Age-on tablet training program on social isolation, loneliness, and attitudes toward technology in older adults: Single-group pre-post study	To explore the impact of the AGE-ON tablet training program on social isolation, loneliness, and quality of life.	Is AGE-ON (a series of workshops developed to teach older adults with limited computer knowledge how to use tablet computers to connect with friends and family and gather information) improve or decrease the level of social isolation?	Eligible participants were English-speaking adults who expressed interest in the AGE-ON program. No exclusion criteria were applied. Recruitment was conducted from September 2018 to August 2019 in Ontario, Canadá.	The AGE-ON program, originally named iLive iLearn Well, was developed in 2014 by the RGPc to help older adults engage with technology and decrease perceived social isolation.	5 modules, with 1 education session left free for review and participant-specific questions. The first week of classes focused on learning the basic features of an iPad and locating the variety of available apps. In subsequent weeks, participants learned how to use specific applications, including using the internet, taking and viewing photographs, sending and receiving emails, and using basic ap…	5. **Estudos de diagnóstico**: Avaliam a acurácia, a precisão e a utilidade de dispositivos ou testes diagnósticos.	Article	Neil-Sztramko, S.E. and Coletta, G. and Dobbins, M. and Marr, S.	4	2020	Journal of Medical Internet Research Aging	3	1	e18398	Canada	32	12	20	>60								["School of Nursing, McMaster University, Hamilton, ON, Canada", "School of Kinesiology, McMaster University, Hamilton, ON, Canada", "Division of Geriatrics, McMaster University, Hamilton, ON, Canada"]
13	Internet Use and Cognitive Functioning in Late Adulthood: Longitudinal Findings from the Survey of Health, Ageing and Retirement in Europe (SHARE)	To explore the reciprocal association between Internet use and cognitive functioning over a 2-year period and by using a large multinational sample of older adults	How can older adults benefit from their technological environments in daily life?	The data cover persons over 50 years of age across 14 countries (Austria, Germany, Sweden, Spain, Italy, France, Denmark, Switzerland, Belgium, Israel, Czech Republic, Luxembourg, Slovenia, and Estonia). We excluded participants who reported diagnoses of cognitive impairments or other neurological problems (Alzheimer’s disease, dementia, stroke, and Parkinson disease) at one of the measurements. …	Cognitive functioning refers to a survey battery of objective measures related to multiple cognitive key domains, such as working memory, episodic memory and executive functioning. Given the previous arguments, we assumed reciprocal effects of Internet use and cognitive functioning over time. Higher cognitive functioning was expected to be positively associated with Internet use over 2 years; and…	Participants are not required to have computer/Internet access. The current study included longitudinal data from 2013 (Wave 5; T1) and 2015 (Wave 6; T2). It´s representative data across 14 countries from the Survey of Health, Ageing and Retirement in Europe (SHARE).	3. **Estudos observacionais**: Abrangem desenhos como coortes, estudos de caso-controle e estudos transversais. Esses estudos observam os efeitos de fatores de risco ou exposições em populações naturais, sem intervenção do pesquisador.	Brief Report	Kamin, S.T. and Lang, F.R.	10	2018	Journals of Gerontology: Psychological Sciences	75	3	534-539	Europe	29576	12126.2	17449.8	>50									Supplementary data
14	Manhattan Vision Screening and Follow-up Study (NYC-SIGHT) Cluster-Randomized Clinical Trial: Smartphone Ownership to Assess Digital Health Equity	To describe the 15-month baseline results and costs of the Manhattan Vision Screening and Followup Study, which aims to investigate whether innovative community-based eye health screening can improve early detection and management of glaucoma and other eye diseases among high-risk populations.	How can we decrease the experience a disproportionate burden of eye disease, especially glaucoma, in racial/ethnic minority populations, socioeconomically disadvantaged populations, and underserved urban and rural populations?	Individuals aged 40 years and older living in an NYCHA housing development or member of a DFTA Senior Center aged 60 years and older and willing to consent for a baseline eye health screening and 12-month follow-up. A total of 708 participants completed the eye health screening in the community settings from March 1, 2021, to May 31, 2022.	Innovative eye health screening methods and early detection strategies to address the rising trend of avoidable vision loss are needed to reduce health inequity and eye health disparities in high-risk populations. Community-based eye health interventions that consider social determinants of health (SDOH) have the potential to identify and target those at highest risk for blindness.	Conducted in either the community room at the NYCHA development or the Department for the Aging (DFTA) Senior Centers. Recruitment in Harlem and Washington Heights neighborhoods targeted high-risk individuals living at or below the NYC.gov poverty measure. Participants made eye health screening (visual acuity (VA) with correction, intraocular pressure measurements (IOP), and fundus photography). …	1. **Ensaios controlados randomizados (ECR)**: São estudos experimentais onde os participantes são aleatoriamente designados para um grupo de intervenção ou controle. Este tipo de estudo é considerado o padrão ouro para determinar a eficácia de uma intervenção.	Article	#REF!	1	2023	American Journal of Ophtalmology	251	0	44927	USA	703	457.653	245.347	>40		Prevenção de doenças
15	Migration status, internet use, and social participation among middle-aged and older adults in China: Consequences for depression	To examine the underlying relationship between migration status and depressive symptoms among middle-aged and older adults in China.	4 hiphotesis: 1)Migration would increase depression. 2) Migration would increase the frequency of internet use. 3)Internet use would mediate the relationship between migration and depression, and increase the degree of social participation. 4)Social participation would mediate the relationship between internet use and depression among middle-aged and older people in China.	Three waves of panel data (2011, 2013, and 2015) from the China Health and Retirement Longitudinal Study. Respondents in 10,257 households from 450 villages/urban communities in 150 counties/districts across 28 provinces in China.	Higher levels of internet use were significantly associated with better life satisfaction, reduced loneliness and depressive symptoms, and psychological well-being among older adults. This benefit of internet use could be attributed by the increased social support, a sense of empowerment, feeling of independence, and incremental physical health among older migrants.	The efforts and time offered by the parents is so limited due to the high pressure from working and living that assistance from grandparents as caregivers in providing care for grandchildren is commonly accepted and applicable. Middle-aged and elderly people occupy a sizable proportion of migrant population owning to cultural and family preference. In spite of the underlying rationales for migrat…	3. **Estudos observacionais**: Abrangem desenhos como coortes, estudos de caso-controle e estudos transversais. Esses estudos observam os efeitos de fatores de risco ou exposições em populações naturais, sem intervenção do pesquisador.	Article	#REF!	8	2020	International Journal of Environment Research and Public Health	17		6007	China	40789	19933	20856	>45
16	Multidimensional Internet Use, Social Participation, and Depression Among Middle-Aged and Elderly Chinese Individuals: Nationwide Cross-Sectional Study	To explore the relationship between multidimensional (devices, frequency, and purpose) internet use and depression in middle-aged and elderly Chinese, as well as the mediating effect of social participation.	Can Internet decrease the depression?	For the investigation of the association between internet use and depression, we selected 17,676 respondents based on the following criteria: (1) providing information about both internet use and the 10-item Center for Epidemiologic Studies Depression Scale (CES-D-10) score, and (2) being aged 45 and above. The age of 45 years is typically considered the cut-off point for middle-aged individuals …	Internet has beneficial effects on the mental health of middle-aged and older people (≥45 years), but the evidence is inconclusive, and the underlying mechanisms are less known.	The variable is defined across 8 categories: chatting, watching news, watching videos, playing games, financial management, mobile payment, WeChat, and moments. Respondents were asked about the frequency of their internet use. Preliminary evidence that different dimensions of internet use are associated with reduced depression, with social participation mediating the relationship between multidim…	3. **Estudos observacionais**: Abrangem desenhos como coortes, estudos de caso-controle e estudos transversais. Esses estudos observam os efeitos de fatores de risco ou exposições em populações naturais, sem intervenção do pesquisador.	Article	Du, X. and Liao, J. and Ye, Q. and Wu, H.	8	2023	Journal of Medical Internet Research	25	0	e44514	China	17676	8433	9243	≥45	Solidariedade							H. Wu, School of Medicine and Health Management Tongji Medical College Huazhong University of Science and Technology, 13 Hangkong Road, Qiaokou District, Wuhan, China
17	Pilot randomised controlled trial of a web-based intervention to promote healthy eating, physical activity and meaningful social connections compared with usual care control in people of retirement age recruited from workplaces	To report a pilot randomised controlled trial (RCT) of a web-based platform (Living, Eating, Activity and Planning through retirement; LEAP) promoting healthy eating	Can a newly developed internet-based lifestyle programme (Living, Eating, Activity and Planning through retirement - LEAP) is an acceptable tool for behaviour change among people of peri-retirement age? Is the suite of outcome measures and identified tools appropriate for capturing the Healthy Ageing Phenotype (HAP) is acceptable among people of peri-retirement age?	Participants were recruited from relatively large employers covering a range of occupations in Northeast England. They had to have retired in the last two years, or planned to retire from full-time work in the next two years. Participants were required to have access to a personal computer (PC), tablet or smartphone, and to have reliable internet access at home, work and/ or via mobile networks. …	Lifestyle interventions that address challenges within the retirement transition are acceptableand that personalised approaches to increase PA may be more successful.	Health Improvement Specialists—involved in workplace health activities via the North East Better Health at Work award [26]—facilitated contact with employers who in turn supported participant recruitment. The intervention was based on the Health Action Process Approach, a theoretical framework recognising the importance of planning, self-efficacy and self-regulatory strategies (action control) fo…	1. **Ensaios controlados randomizados (ECR)**: São estudos experimentais onde os participantes são aleatoriamente designados para um grupo de intervenção ou controle. Este tipo de estudo é considerado o padrão ouro para determinar a eficácia de uma intervenção.	Article	Lara, J. and O’Brien, N. and Godfrey, A. and Heaven, B. and Evans, E.H. and Lloyd, S. and Moffatt, S. and Moynihan, P.J. and Meyer, T.D. and Rochester, L. and Sniehotta, F.F. and White, M. and Mathers, J.C.	7	2016	PLoS ONE	11	7	159703	UK	75	18	57	>59								["Human Nutrition Research Centre, Newcastle University, Newcastle upon Tyne, United Kingdom", "Institute of Cellular Medicine, Newcastle University, Newcastle upon Tyne, United Kingdom", "Newcastle University Institute for Ageing, Newcastle University, Newcastle upon Tyne, United Kingdom", "Department of Applied Sciences, Faculty of Health & Life Sciences, Northumbria University, Newcastle upon …
18	Possible Impact of a 12-Month Web- And Smartphone-Based Program to Improve Long-term Physical Activity in Patients Attending Spa Therapy: Randomized Controlled Trial	To evaluate, in patients attending spa therapy, the effectiveness of an intervention combining a face-to-face coaching and, when returning home, a web- and smartphone-based PA programon the achievement of PA guidelines (PAG) 12 months after the end of spa therapy	Can an intervention combining individual face-to-face coaching during spa therapy with a subsequent 12-month web- and smartphone-based PA program improve PA in patients undergoing spa therapy?	Age of 50 to 79 years, diagnosis of a stabilized chronic disease (cardiovascular disease, obesity, type 2 diabetes, chronic obstructive pulmonary disease, rheumatic conditions, and breast cancer), BMI between >19 kg/m2 and <35 kg/m2, undertaking PA for <150 minutes per week, and having smartphone access to the internet. Exclusion criteria included having a cardiac pacemaker, nonstabilized chronic…	1-hour individual coaching session with a PA instructor during the 3-week spa therapy stay in 1 of the 8 spa care facilities and then access to the web- and mobile-based PA program and associated connected devices for the 12 months following the end of the spa therapy.	12-month, prospective, parallel-group, open, multicenter, single-blinded randomized controlled trial (RCT) that enrolled patients attending a 3-week spa therapy treatment. The participants were enrolled in 1 of 8 French spa therapy facilities: Amélie-les-Bains, Bourbon-Lancy, Brides-les-Bains,Le-Boulou, Chaudes-Aigues, Eugénie-les-Bains, Vals-les-Bains, and Vichy.	1. **Ensaios controlados randomizados (ECR)**: São estudos experimentais onde os participantes são aleatoriamente designados para um grupo de intervenção ou controle. Este tipo de estudo é considerado o padrão ouro para determinar a eficácia de uma intervenção.	Article	Fillol, F. and Paris, L. and Pascal, S. and Mulliez, A. and Roques, C.-F. and Rousset, S. and Duclos, M.	6	2022	Journal of Medical Internet Research	24	6	e29640	France	228	52	176	>55								F. Fillol, Biomouv SAS Inc, 259 Rue Saint Honoré, Paris, France
19	Promoting Digital Proficiency and Health Literacy in Middle-aged and Older Adults Through Mobile Devices With the Workshops for Online Technological Inclusion (OITO) Project: Experimental Study	To develop, conduct, and measure the impact, on digital and health literacy, of a digital inclusion program aimed at community dwellers.	Can older adults In Portugal use digital technologies to manage their own healthcare?	Most participants were women with primary schooling (up to 4 years) aged between 65 and 74 years and retired. The intervention had an 81% (97/120) recruitment rate, 53% (43/81) adherence, and 94% (67/71) satisfaction rate, with 81 participants completing the entire 8-workshop program. Most participants had owned their mobile device for more than one year (64/81, 79%), were frequent daily users (7…	Digital inclusion facilitates access to health information and can contribute to self-care behaviors and informed decision-making about health	A quasi-experimental design was used with a nonrandomized allocation of participants in each set of 8 workshops. Sociodemographic, health status, and mobile use information were collected at baseline. Digital and health literacy were measured via the Mobile Device Proficiency Questionnaire and the Health Literacy Scale questionnaires, respectively, at baseline (T1), program completion (T2), and a…	2. **Estudos quase-experimentais**: Incluem desenhos como estudos de controle não-randomizados, estudos de séries temporais interrompidas e estudos de casos controlados. Esses estudos são utilizados quando a randomização não é possível.	Article	Quialheiro, Anna and Miranda, André and Garcia, Miguel, Jr and Carvalho, Adriana Camargo de and Costa, Patrício and Correia-Neves, Margarida and Santos, Nadine Correia	2	2023	Journal of Medical Internet Research Formative Research	7	0	e41873	Portugal	81	27	54	>55								Associação Centro de Medicina P5, School of Medicine, University of Minho, Braga, Portugal. Canada
20	Self-reported visual impairment and depression of middle-aged and older adults: The chain-mediating effects of internet use and social participation	To investigate the relationship between Visual Impairment and depression through a nationwide survey and further clarify the pathway of mediating effects of Internet use and social engagement in it. The results indicate that playing games have a better effect on depression levels than watching videos. COMENTÁRIOS	Is the use of the Internet a means of providing interaction opportunities and reducing negative emotions for the VI group?	total of 17,433 eligible individuals remained in the study. CHARLS	The relationships between Internet use, social participation, and depression in older adults with vision disorders might be more complex than previously reported for normal vision population.	Respondents were asked about vision (“Are you blind or unable to see at all?”, “Are you usually wear glasses or corrective lenses?”, “Seeing things at a distance,” “Seeing things up close,” “Have you ever had ever been treated for glaucoma or cataract?”). In this study, if middle-aged and older adults reported one of “blindness, poor-looking far away, poorlooking near, cataracts, and glaucoma".	3. **Estudos observacionais**: Abrangem desenhos como coortes, estudos de caso-controle e estudos transversais. Esses estudos observam os efeitos de fatores de risco ou exposições em populações naturais, sem intervenção do pesquisador.	Article	He, WB and Li, PY and Gao, YY and You, JH and Chang, JE and Qu, X and Zhang, W	11	2022	Frontiers in Public Health	10	0	957586	China	17433	8289	9144	≥45								["Sichuan Univ, Inst Hosp Management, West China Hosp, Chengdu, Peoples R China", "Natl Univ Singapore, Saw Swee Hock Sch Publ Hlth, Singapore, Singapore", "Sichuan Univ, West China Hosp, Dept Anesthesiol, Chengdu, Peoples R China", "Sichuan Univ, West China Hosp, Natl Local Joint Engn Res Ctr Translat Med Anesthe, Lab Anesthesia & Crit Care Med, Chengdu, Peoples R China", "Sichuan Univ, West Chi…
21	Social media and social wellbeing in later life	To explore the benefits of social media use by examining social media activity among a group of novice older adult users, employing a training workshop as an intervention.	Does social media use result in perceptions of increased access to social resources for older adults? Does social media use result in reduced loneliness for adults at older ages?Does social media use result in enhanced social connection for adults at older ages?	Forty-seven participants were recruited through two sponsor independent living facilities (ILCs) in the Midwestern United States of America (USA) and included both residents of the ILCs and older adults living in nearby communities.	Significant benefits to health and wellbeing can arise through social engagement; yet at older ages, individuals may find social connection more difficult to sustain. The use of communication media is related to reduced levels of loneliness and enhanced social connection; social media, specifically, appear to function in this fashion with younger adult populations.	Sessions were held in a classroom setting. Six workshop groups met once per week for four weeks, two hours per session (a total of eight classroom hours). Participants used individual laptop computers and visual support was provided via a screen and projector, which was connected to the instructor’s laptop. Each session was led by the researcher, whose research activity is concentrated in social …	3. **Estudos observacionais**: Abrangem desenhos como coortes, estudos de caso-controle e estudos transversais. Esses estudos observam os efeitos de fatores de risco ou exposições em populações naturais, sem intervenção do pesquisador.	Article	Quinn, K.	6	2021	Ageing and Society	41	6	1349-1370	USA	36	11	25	>65								Department of Communication, University of Illinois at Chicago, Chicago, IL, United States
22	The Association between Internet Use and Depression Risk among Chinese Adults, Middle-Aged and Older, with Disabilities	to explore the potential impact of internet use on depression risk among middle-aged and older adults with different types of disabilities. COMENTÁRIOS	What are the differential effects of internet use on different types of disabilities in older people?	Final sample size of 5220 was used to analyze the association between internet use and depression risk in middle aged and older adults with disabilities. CHARLS 2018	Most studies suggested that internet use can significantly reduce the risk of depression among older people with disabilities.Internet use may have different impacts on the risk of depression among older adults with different types of disabilities.	China has the largest disabled population in the world.	3. **Estudos observacionais**: Abrangem desenhos como coortes, estudos de caso-controle e estudos transversais. Esses estudos observam os efeitos de fatores de risco ou exposições em populações naturais, sem intervenção do pesquisador.	Article	Zhang, XD and Li, AQ and Cui, NN and Guo, B and Khan, HTA and Zhang, L	5	2023	Systems	11	5	264	China	5220	2662	2558	≥45							adults with physical disabilities	["Peking Univ, Inst Populat Res, Beijing 100871, Peoples R China", "Univ West London, Coll Nursing Midwifery & Healthcare, London W5 5RF, England", "Univ Oxford, Oxford Inst Populat Ageing, Oxford OX2 6PR, England"]
23	The Association between Internet Use and Physical Exercise among Middle-Aged and Older Adults-Evidence from China	to explore the association between Internet use and physical exercise among Chinese middle-aged and older adults in two respects: Internet use and the purpose of Internet use COMENTÁRIOS	Is Internet use stimulate physical exercise in middle-aged adults?	CHARLS The final sample size for analysis was 11,858	Internet use has a vital impact on the health status (physical and mental health), social participation and social integration of older adults.	The studies explored the association between Internet use and physical exercise of residents, while ignoring the impact of the specific purpose of Internet use on individual physical exercise. More importantly, little research discusses the association mechanisms of Internet use with physical exercise, and more empirical evidence in this area is needed.	3. **Estudos observacionais**: Abrangem desenhos como coortes, estudos de caso-controle e estudos transversais. Esses estudos observam os efeitos de fatores de risco ou exposições em populações naturais, sem intervenção do pesquisador.	Article	Guo, B and Zhang, XD and Zhang, R and Chen, G	12	2022	International Journal of Environment Research and Public Health	19	24	16401	China	11858	5653	6205	≥45								["Peking Univ, Inst Populat Res, Beijing 100871, Peoples R China", "Peking Univ, Dept Phys Educ, Beijing 100871, Peoples R China"]
24	The correlation analysis of WeChat usage and depression among the middle-aged and elderly in China: the mediating role of social participation	to explore the association between WeChat usage and depression in the Chinese middleaged and elderly and the role of social participation. COMENTÁRIOS plataformas	Does social participation play a mediating role between WeChat usage and depression in middle-aged and older populations? Do different types of social participation have different mediating effects?	CHARLS the final number of samples included in the study was 15,428.	In the digital era, it has been suggested that social media usage could contribute to social participation among the middle-aged and elderly	In China, whatever way the elderly keep in touch with society is considered to be a form of social participation	3. **Estudos observacionais**: Abrangem desenhos como coortes, estudos de caso-controle e estudos transversais. Esses estudos observam os efeitos de fatores de risco ou exposições em populações naturais, sem intervenção do pesquisador.	Article	Wang, GL and Duan, J and Kan, QQ and Zhou, YQ and Cheng, ZP and Tang, SL	3	2023	BMC Public Health	23	1	462	China	4545	2452	2093	≥45								Nanjing Univ Chinese Med, Sch Hlth Econ & Management, Nanjing, Peoples R China
25	The Heterogeneous Impact of Internet Use on Older People’s Mental Health: An Instrumental Variable Quantile Regression Analysis	Investigate the impact of Internet use on older people’s mental health with a focus on the heterogeneity among subgroups	How can Internet use improves older people’s health?	China Health Retirement Longitudinal Study (n = 8,505). CHARLS	This study uses the CES-D scale to measure older people’s mental health, which is the most widely used tool for measuring depressive symptoms.	Older people’s physical functions decline with age; due to the increasing “miniaturization” of the traditional family structure and withdrawal from society and the labor market, older people are vulnerable to health risks. Compared to physical health, mental health is often overlooked.	3. **Estudos observacionais**: Abrangem desenhos como coortes, estudos de caso-controle e estudos transversais. Esses estudos observam os efeitos de fatores de risco ou exposições em populações naturais, sem intervenção do pesquisador.	Article	Zhu, H. and Li, Z. and Lin, W.	3	2023	International Journal of Public Health	68	0	1605664	China	8505			≥45								School of Public Administration School of Emergency Management, Institute of Common Prosperity and National Governance, Jinan University, Guangzhou, China
26	The Impact of Digital Coaching Intervention for Improving Healthy Ageing Dimensions among Older Adults during Their Transition from Work to Retirement	To evaluate the impact of a digital coaching intervention to enhance three healthy ageing dimensions, physical activity, mental well-being, and socialization of a group of adults near retirement.	To what extent can the AgeWell digital coach improve physical activity, mental well-being, social networking and the retirement process of older adults switching from work to retirement? (2) What was the experience of users with the digital coach? (3) What are the strengths and weaknesses of the system?	a sample of 100 participants was planned to be enrolled (50 in Italy and 50 in the Netherlands). Participants were contacted by phone in Italy and by email in the Netherlands, and they were screened through a battery of questions to check whether they met the inclusion criteria, i.e., being 55 or older, being three years before or three years after retirement, and feeling physically and cognitive…	the study followed a mixed-methods design in which both qualitative (QUANT) and quantitative (QUAL) data were collected at three measurement times during the 10-week field trial.	This study is part of the AgeWell project aimed at co-designing and developing a digital coaching system (hereafter also referred to as Digital Coach-DC) targeting older adults aged 55 and over in the transition from work to retirement.	2. **Estudos quase-experimentais**: Incluem desenhos como estudos de controle não-randomizados, estudos de séries temporais interrompidas e estudos de casos controlados. Esses estudos são utilizados quando a randomização não é possível.	Article	Santini, S. and Fabbietti, P. and Galassi, F. and Merizzi, A. and Kropf, J. and Hungerländer, N. and Stara, V.	2	2023	International Journal of Environment Research and Public Health	20	5	4034	Itália, Holanda	62	22	40	≥55								P. Fabbietti, Unit of Geriatric Pharmacoepidemiology and Biostatistics, IRCCS INRCA, National Institute of Health and Science on Aging, Ancona, Italy
27	The relationship between gender, marital status and depression among Chinese middle-aged and older people: Mediation by subjective well-being and moderation by degree of digitization	To investigate the effects of gender and marital status on depression among middle-aged and older people in China, and to explore the mediating effect of subjective well-being and the moderating effect of degree of digitization in the relationship between subjective wellbeing and depression. COMENTÁRIOS	How satisfied areolder people are with their marriage (relationship with spouse) and children? Does Internet have influence in it?	CHARLS	Five hypothesis combined and tested. H5 = Degree of digitization plays a moderating role between subjective well-being and depression	In terms of gender, middle-aged and older women may have lower subjective wellbeing than men. Compared with MAOP with spouses, those without spouses may have strong feelings of loneliness and lower subjective well-being due to the lack of emotional communication and spiritual comfort	3. **Estudos observacionais**: Abrangem desenhos como coortes, estudos de caso-controle e estudos transversais. Esses estudos observam os efeitos de fatores de risco ou exposições em populações naturais, sem intervenção do pesquisador.	Article	#REF!	10	2022	Frontiers in Psicology	13	0	923597	China	15586			≥45 ANOVA não sei ler
28	The temperature of internet: Internet use and depression of the elderly in China TA ERRADA!!!	Explore the reciprocal association between Internet use and cognitive functioning over a 2-year period.	How can older adults benefit from their technological environments in daily life?	The data cover persons over 50 years of age across 14 countries (Austria, Germany, Sweden, Spain, Italy, France, Denmark, Switzerland, Belgium, Israel, Czech Republic, Luxembourg, Slovenia, and Estonia). sample of 29,576 participants ranged between 50 and 100 years of age (M = 66.47, SD = 9.55) during Wave 5, 41% being male.	Cognitive functioning refers to a survey battery of objective measures related to multiple cognitive key domains, such as working memory, episodic memory and executive functioning. Given the previous arguments, we assumed reciprocal effects of Internet use and cognitive functioning over time. Higher cognitive functioning was expected to be positively associated with Internet use over 2 years; and…	used data from the Survey of Health, Ageing and Retirement in Europe (SHARE), which is a cross-national representative panel survey of older adults (Börsch-Supan et al., 2013). Data collection is based on computer-assisted personal interviewing.	3. **Estudos observacionais**: Abrangem desenhos como coortes, estudos de caso-controle e estudos transversais. Esses estudos observam os efeitos de fatores de risco ou exposições em populações naturais, sem intervenção do pesquisador.	Article	Guo, HW and Feng, SY and Liu, ZM	12	2022	Frontiers in Public Health	10	0	1076007	China	15092	7168.7	7923.3	≥45								["Renmin Univ China, Sch Publ Adm & Policy, Beijing, Peoples R China", "Nanjing Agr Univ, China Resources Environm & Dev Acad, Nanjing, Peoples R China", "East China Univ Sci & Technol, Sch Social & Publ Adm, Shanghai, Peoples R China"]
29	The effect of internet use on depressive symptoms in middle-aged and older adults with functional disability: the mediating role of social isolation	To explore the role of social isolation in the relationship between internet use and DS in Chinese middle-aged and older adults with functional disability. COMENTÁRIOS	What is the relationship between internet use, social isolation, and depression?	CHARLS	The popularization of the internet provides the possibility to improve the depressive symptoms (DS) and social isolation of middle-aged and older adults with functional disability	Research remains divided on whether internet use has an impact on the health of middle-aged and older adults with functional disability. The purpose of the study is to explore the role of social isolation in the relationship between internet use and DS in Chinese middle-aged and older adults with functional disability	3. **Estudos observacionais**: Abrangem desenhos como coortes, estudos de caso-controle e estudos transversais. Esses estudos observam os efeitos de fatores de risco ou exposições em populações naturais, sem intervenção do pesquisador.	Article	#REF!	7	2023	Frontiers in Public Health	11	0	1202541	China	7955	3845	4110	≥45
																		16

## Sheet: Estudos Incluídos
title	year	month	day	journal	issn	volume	issue	pages	authors	url	language	publisher	location	abstract	notes	doi	keywords	pubmed_id	pmc_id
An education intervention to improve decision making and health literacy among older Australians: a randomised controlled trial	2019			BMC Geriatr	1471-2318	19	1	129	Smith, C.A. and Chang, E. and Gallego, G. and Khan, A. and Armour, M. and Balneaves, L.G.	https://www.embase.com/search/results?subaction=viewrecord&id=L627744974&from=export U2 - L627744974	English			BACKGROUND: National policies seek to involve older Australian's in decisions regarding their care; however, research has found varying levels of decision self-efficacy and health literacy skills. An increasing number of older Australians use complementary medicine (CM). We examined the effectiveness of a CM educational intervention delivered using a web or DVD plus booklet format to increase old…	RAYYAN-INCLUSION: {"Angélica"=>"Included", "Tereza Leal"=>"Included"} | RAYYAN-LABELS: Sim	10.1186/s12877-019-1143-x	ACTRN12616000135415;aged;Australia;controlled study;decision making;epidemiology;female;health literacy;human;Internet;male;patient education;procedures;publication;randomized controlled trial;self concept;very elderly
Connecting through clicks: A longitudinal examination of internet use and depressive symptoms among middle- and old-aged Chinese	2024	1	11	GERIATRICS & GERONTOLOGY INTERNATIONAL	["1444-1586", "1447-0594 J9 - GERIATR GERONTOL INT JI - Geriatr. Gerontol. Int."]				Mu, A and Hong, ZY and Wu, X		English		["Wuhan Text Univ, Sch Management, Wuhan 430200, Hubei, Peoples R China", "Huazhong Univ Sci & Technol, Sch Med & Hlth Management, Wuhan, Peoples R China", "Yunnan Univ Finance & Econ, Yunnan Key Lab Serv Comp, Kunming, Peoples R China"]	AimWhile prior investigations into the influence of internet engagement on depressive symptoms in middle-aged and older individuals have largely been favorable, concerns persist. Some research posits that internet use may detract from direct interpersonal interactions, elevating depression risks. Here, we scrutinize these contrasting views, endeavoring to delineate the relationship between intern…	Times Cited in Web of Science Core Collection: 0 Total Times Cited: 0 Cited Reference Count: 32 | RAYYAN-INCLUSION: {"Angélica"=>"Included", "Tereza Leal"=>"Included"} | RAYYAN-LABELS: Sim	10.1111/ggi.14800	China Health and Retirement Longitudinal Study;depression;internet use;longitudinal mediation analysis;social participation;TECHNOLOGY USE;ADULTS;COMMUNICATION
COVID-19, Inter-household Contact and Mental Well-Being Among Older Adults in the US and the UK	2021			Frontiers in Sociology	22977775 (ISSN)	6			Hu, Y. and Qian, Y.	https://www.scopus.com/inward/record.uri?eid=2-s2.0-85112655306&doi=10.3389%2ffsoc.2021.714626&partnerID=40&md5=39c5d7de662ee541088c965383eb0ebc	English	Frontiers Media S.A.	["Department of Sociology, Lancaster University, Lancaster, United Kingdom", "Department of Sociology, University of British Columbia, Vancouver, BC, Canada"]	Interacting with family members and friends from other households is a key part of everyday life and is crucial to people’s mental well-being. The COVID-19 pandemic severely curtailed face-to-face contact between households, particularly for older adults (aged 60 and above), due to their high risk of developing severe illness if infected by COVID-19. In-person contact, where possible, was largely…	Export Date: 05 February 2024; Cited By: 27; Correspondence Address: Y. Hu; Department of Sociology, Lancaster University, Lancaster, United Kingdom; email: yang.hu@lancaster.ac.uk; Y. Qian; Department of Sociology, University of British Columbia, Vancouver, Canada; email: yue.qian@ubc.ca | RAYYAN-INCLUSION: {"Angélica"=>"Included", "Tereza Leal"=>"Included"} | RAYYAN-LABELS: Sim	10.3389/fsoc.2021.714626	COVID-19;inter-household contact;mental health;older adults;virtual interaction
Digital exclusion and functional dependence in older people: Findings from five longitudinal cohort studies	2022	12		ECLINICALMEDICINE	2589-5370 J9 - ECLINICALMEDICINE JI - EClinicalMedicine	54			Lu, XR and Yao, Y and Jin, YZ		English		["Peking Univ, Sch Publ Hlth, Dept Global Hlth, Beijing, Peoples R China", "Peking Univ, China Ctr Hlth Dev Studies, Beijing, Peoples R China", "Peking Univ, Inst Global Hlth & Dev, Beijing, Peoples R China"]	Background Older people are more likely to be excluded from the digital world, and this has been linked to poor health outcomes. The extent and direction of the influence of digital exclusion on functional dependency is, however, not well understood. We aimed to investigate the association between digital exclusion and functional dependency among older adults from high-income countries (HICs) and…	Times Cited in Web of Science Core Collection: 10 Total Times Cited: 10 Cited Reference Count: 49 | RAYYAN-INCLUSION: {"Angélica"=>"Included", "Tereza Leal"=>"Included"} | RAYYAN-LABELS: Sim | USER-NOTES: {"Tereza Leal"=>["(ELSA), the Survey of Health, Ageing and Retirement in Europe (SHARE), the China Health and Retirement Longitudinal Study (CHARLS),"]}	10.1016/j.eclinm.2022.101708	Digital exclusion;Basic activities of daily living;Instrumental activities of daily living;Functional dependency;Older adults;HEALTH;RETIREMENT;PROFILE;DIVIDE;ADULTS
Effects of digital device ownership on cognitive decline in a Chinese middle-aged and elderly population: Longitudinal observational study	2019			Journal of Medical Internet Research	14388871 (ISSN)	21	7		Jin, Y. and Jing, M. and Ma, X.	https://www.scopus.com/inward/record.uri?eid=2-s2.0-85070822869&doi=10.2196%2f14210&partnerID=40&md5=80ab1211d305cf578603835b1118d421	English	JMIR Publications Inc.	["Department of Global Health, School of Public Health, Peking University, Beijing, China", "Department of Public Health, Shihezi University, School of Medicine, Xinjiang, China", "China Center for Health Development Studies, Peking University, 38 Xueyuan Road, Haidian District, Beijing, China"]	Background: Cognitive decline is a major risk factor for disability and death and may serve as a precursor of dementia. Digital devices can provide a platform of cognitively stimulating activities which might help to slow cognitive decline during the process of normal aging. Objective: This longitudinal study aimed to examine the independent protective factors of desktop and cellphone ownership a…	Export Date: 05 February 2024; Cited By: 23; Correspondence Address: X. Ma; China Center for Health Development Studies, Peking University, Beijing, 38 Xueyuan Road, Haidian District, China; email: xma@hsc.pku.edu.cn | RAYYAN-INCLUSION: {"Angélica"=>"Included", "Tereza Leal"=>"Included"} | RAYYAN-LABELS: Sim | USER-NOTES: {"Tereza Leal"=>["Serie historia 2013-2015 - mesmo estudo em 3 series/artig…	10.2196/14210	China;Cognitive decline;Digital access;Aging;Cognitive Dysfunction;Dementia;Female;Humans;Longitudinal Studies;Male;Middle Aged;Ownership;Wearable Electronic Devices;adverse device effect;aging;cognitive defect;dementia;electronic device;female;human;longitudinal study;male;middle aged;organization and management;psychology
Effects of technological progress on the decision to retire early. Evidence for Europe	2024								Nguyen-Thi, Thuc Uyen and Barslund, Mikkel and Ivkovic, Ivana and Milinkovic, Ana and Tobback, Ilse	https://projectwelar.eu/wp-content/uploads/2024/02/D3.1-Effects-of-technological-progress-on-the-decision-to-retire-early.Evidence-for-Europe.pdf					RAYYAN-INCLUSION: {"Angélica"=>"Included", "Tereza Leal"=>"Included"} | RAYYAN-LABELS: Sim | USER-NOTES: {"Angélica"=>["Relatório sugerido por Helena e adicionado manulamente."]}		Europe;Retirement
Examining Rural and Racial Disparities in the Relationship Between Loneliness and Social Technology Use Among Older Adults	2021	8	31	FRONTIERS IN PUBLIC HEALTH	2296-2565 J9 - FRONT PUBLIC HEALTH JI - Front. Public Health	9			Byrne, KA and Anaraky, RG and Dye, C and Ross, LA and Madathil, KC and Knijnenburg, B and Levkoff, S		English		["Clemson Univ, Dept Psychol, Clemson, SC 29634 USA", "Clemson Univ, Dept Human Ctr Comp, Clemson, SC USA", "Clemson Univ, Dept Civil Engn, Clemson, SC 29634 USA", "Clemson Univ, Dept Ind Engn, Clemson, SC USA", "Univ South Carolina, Coll Social Work, Columbia, SC 29208 USA"]	Loneliness, the subjective negative experience derived from a lack of meaningful companionship, is associated with heightened vulnerability to adverse health outcomes among older adults. Social technology affords an opportunity to cultivate social connectedness and mitigate loneliness. However, research examining potential inequalities in loneliness is limited. This study investigates racial and …	Times Cited in Web of Science Core Collection: 13 Total Times Cited: 15 Cited Reference Count: 80 | RAYYAN-INCLUSION: {"Angélica"=>"Included", "Tereza Leal"=>"Included"} | RAYYAN-LABELS: Sim | USER-NOTES: {"Tereza Leal"=>["(2013-T1, 2015-T2, 2018-T3) of the China Health and Retirement Longitudinal Study survey - inclui as 3 series.", "2016 wave of the Health and Retirement Study EUA"]}	10.3389/fpubh.2021.723925 WE - Science Citation Index Expanded (SCI-EXPANDED) WE - Social Science Citation Index (SSCI)	aging;loneliness;technology;rurality;disparities;INTERNET USE;DEPRESSIVE SYMPTOMS;COGNITIVE FUNCTION;AFRICAN-AMERICANS;MENTAL-HEALTH;RISK-FACTORS;SUPPORT;DISCRIMINATION;ASSOCIATION;WHITE
How Does Internet Use Improve Mental Health among Middle-Aged and Elderly People in Rural Areas in China? A Quasi-Natural Experiment Based on the China Health and Retirement Longitudinal Study (CHARLS)	2022			Int. J. Environ. Res. Public Health	["1660-4601", "1661-7827"]	19	20		Fan, S. and Yang, Y.	https://www.embase.com/search/results?subaction=viewrecord&id=L2019814596&from=export U2 - L2019814596	English		Y. Yang, School of Public Administration, Southwest Jiaotong University, Chengdu, China	One of the most significant public health issues in rural China is how to improve the mental health of middle-aged and older individuals. Using 2013, 2015, and 2018 CHARLS panel data, this paper properly examined the effects of Internet use on the mental health of middle-aged and elderly people in rural China based on the difference-in-differences method. The findings are as follows: (1) Internet…	RAYYAN-INCLUSION: {"Angélica"=>"Included", "Tereza Leal"=>"Included"} | RAYYAN-LABELS: Sim | USER-NOTES: {"Angélica"=>["Sim, dentro do critério de inclusão", "PARAMOS AQUI 12-03", "Mercedes:DATOS EXTRAIDOS DE LA MISMA FUENTE China Health and Retirement Longitudinal Study (CHARLS)"], "Tereza Leal"=>[" China Health and Retirement Longitudinal Study (CHARLS)"]}	10.3390/ijerph192013332	adult;aging;article;China;controlled study;depression;female;health status;human;internet use;journalism;longitudinal study;major clinical study;male;mathematical model;mental health;middle aged;online game;rural area;social connectedness;social isolation;social media;social support;videorecording
How is caring for grandchildren associated with grandparents' health: the mediating effect of internet use	2023	8	9	FRONTIERS IN PUBLIC HEALTH	2296-2565 J9 - FRONT PUBLIC HEALTH JI - Front. Public Health	11			Wang, J and Gu, RX and Zhang, LX and Zhang, L		English		["Anhui Normal Univ, Sch Law, Wuhu, Anhui, Peoples R China", "China Univ Polit Sci & Law, Sch Sociol, Beijing, Peoples R China", "Univ London, Sch Oriental & African Studies, Dept Sociol & Anthropol, London, England"]	ObjectivePrior studies showed mixed results of the association between grandchild care and grandparents' health. This research focused on the mechanisms behind the above link by studying how internet use served as a mediator through which grandchild care has impacted grandparents' health. The study aimed to draw implications to improve health of grandparents who offer care to grandchildren.Method…	Times Cited in Web of Science Core Collection: 0 Total Times Cited: 0 Cited Reference Count: 89 | RAYYAN-INCLUSION: {"Angélica"=>"Included", "Tereza Leal"=>"Included"} | RAYYAN-LABELS: Sim | USER-NOTES: {"Angélica"=>["Dimensão familiar. Aproximação intergeracional."]}	10.3389/fpubh.2023.1196234 WE - Science Citation Index Expanded (SCI-EXPANDED) WE - Social Science Citation Index (SSCI)	internet use;grandparental childcare;health;China Health and Retirement Longitudinal Study (CHARLS);mediating effect;the Karlson-Holm-Breen (KHB) method;SELF-RATED HEALTH;OLDER-ADULTS;DEPRESSIVE SYMPTOMS;RURAL CHINA;PSYCHOLOGICAL DISTRESS;SOCIOECONOMIC-STATUS;LIFE SATISFACTION;PHYSICAL HEALTH;CHILD-CARE;IMPACT
How Social Media Use at Work Affects Improvement of Older People's Willingness to Delay Retirement During Transfer From Demographic Bonus to Health Bonus: Causal Relationship Empirical Study	2021	2	10	J Med Internet Res	1438-8871	23	2	e18264	Ma, Yiming and Liang, Changyong and Gu, Dongxiao and Zhao, Shuping and Yang, Xuejie and Wang, Xiaoyu	["http://dx.doi.org/10.2196/18264", "https://www.ncbi.nlm.nih.gov/pubmed/33565983", "https://www.ncbi.nlm.nih.gov/pmc/articles/PMC7904398"]			[The First Affiliated Hospital, Anhui University of Traditional Chinese Medicine, Hefei, China. Canada]	BACKGROUND: With the increased older population in China and the subsequent reduced labor force, the "demographic bonus" is disappearing. The Chinese government proposed a Healthy China strategy in 2017. The transfer of the demographic bonus to a "health bonus" extended the working life of people and reduced the negative impact of the population's aging on the labor force structure. OBJECTIVE: Th…	RAYYAN-INCLUSION: {"Angélica"=>"Included", "Tereza Leal"=>"Included"} | RAYYAN-LABELS: Sim | USER-NOTES: {"Angélica"=>["ACEITAR", "Contempla o critério de inclusão"]}	10.2196/18264	delayed retirement;older workers;social media;social support;work ability;Causality
Impact of the Age-on tablet training program on social isolation, loneliness, and attitudes toward technology in older adults: Single-group pre-post study	2020			JMIR Aging	25617605 (ISSN)	3	1		Neil-Sztramko, S.E. and Coletta, G. and Dobbins, M. and Marr, S.	https://www.scopus.com/inward/record.uri?eid=2-s2.0-85097322833&doi=10.2196%2f18398&partnerID=40&md5=3806206910833b8c29b3ff59831d58fb	English		["School of Nursing, McMaster University, Hamilton, ON, Canada", "School of Kinesiology, McMaster University, Hamilton, ON, Canada", "Division of Geriatrics, McMaster University, Hamilton, ON, Canada"]	Background: The internet and technology can help older adults connect with family and friends. However, many older adults face obstacles to internet and technology use, such as lack of knowledge or self-efficacy. Objective: The purpose of this study was to explore the impact of the AGE-ON tablet training program on social isolation, loneliness, and quality of life. Methods: Adults aged >60 years …	Export Date: 05 February 2024; Cited By: 16; Correspondence Address: S.E. Neil-Sztramko; School of Nursing McMaster University, Hamilton, 175 Longwood Ave S Suite 210a, L8P0A1, Canada; email: neilszts@mcmaster.ca | RAYYAN-INCLUSION: {"Angélica"=>"Included", "Tereza Leal"=>"Included"} | RAYYAN-LABELS: Sim	10.2196/18398	Education;Older adults;Tablet training;Technology;adult;aged;Article;attitude;comfort;educational status;female;follow up;human;information seeking;Internet;Likert scale;loneliness;male;medical information;quality of life;quality of life assessment;social isolation;social support
Internet Use and Cognitive Functioning in Late Adulthood: Longitudinal Findings from the Survey of Health, Ageing and Retirement in Europe (SHARE)	2020			J Gerontol B Psychol Sci Soc Sci	1758-5368	75	3	534-539	Kamin, S.T. and Lang, F.R.	https://www.embase.com/search/results?subaction=viewrecord&id=L630951745&from=export U2 - L630951745	English			OBJECTIVES: Research suggests that cognitive functioning is associated with technology use in late life, but longitudinal research in this domain is still sparse. This study explored the reciprocal association between Internet use and cognitive functioning over a 2-year period. METHOD: We analyzed representative data across 14 countries from the Survey of Health, Ageing and Retirement in Europe (…	RAYYAN-INCLUSION: {"Angélica"=>"Included", "Tereza Leal"=>"Included"} | RAYYAN-LABELS: Sim	10.1093/geronb/gby123	aged;aging;cognition;epidemiology;episodic memory;Europe;executive function;female;health survey;human;Internet;longitudinal study;male;middle aged;physiology;short term memory;very elderly
Multidimensional Internet Use, Social Participation, and Depression Among Middle-Aged and Elderly Chinese Individuals: Nationwide Cross-Sectional Study	2023			J. Med. Internet Res.	1438-8871	25			Du, X. and Liao, J. and Ye, Q. and Wu, H.	https://www.embase.com/search/results?subaction=viewrecord&id=L2026862323&from=export U2 - L2026862323	English		H. Wu, School of Medicine and Health Management Tongji Medical College Huazhong University of Science and Technology, 13 Hangkong Road, Qiaokou District, Wuhan, China	Background: There is growing evidence that the internet has beneficial effects on the mental health of middle-aged and older people (≥45 years), but the evidence is inconclusive, and the underlying mechanisms are less known. Objective: This study aims to explore the relationship between multidimensional (devices, frequency, and purpose) internet use and depression in middle-aged and elderly Chine…	RAYYAN-INCLUSION: {"Angélica"=>"Included", "Tereza Leal"=>"Included"} | RAYYAN-LABELS: Sim | USER-NOTES: {"Angélica"=>["Sim. Depressão e adultos maiores na China."], "Tereza Leal"=>["Serie historia, 45+ relacao com os outros 2 artigos?"]}	10.2196/44514	computer;mobile phone;tablet computer;adult;aged;anxiety disorder;article;cell phone use;Center for Epidemiological Studies Depression Scale;Chinese;chronic disease;conceptual framework;confounding variable;cross-sectional study;demographics;depression;drinking behavior;educational status;female;fitness;health behavior;health care utilization;health literacy;health status;household;human;human re…
Pilot randomised controlled trial of a web-based intervention to promote healthy eating, physical activity and meaningful social connections compared with usual care control in people of retirement age recruited from workplaces	2016			PLoS ONE	19326203 (ISSN)	11	7		Lara, J. and O’Brien, N. and Godfrey, A. and Heaven, B. and Evans, E.H. and Lloyd, S. and Moffatt, S. and Moynihan, P.J. and Meyer, T.D. and Rochester, L. and Sniehotta, F.F. and White, M. and Mathers, J.C.	https://www.scopus.com/inward/record.uri?eid=2-s2.0-85009657518&doi=10.1371%2fjournal.pone.0159703&partnerID=40&md5=cb2641f4058e1948e7508cedab9ffa06	English	Public Library of Science	["Human Nutrition Research Centre, Newcastle University, Newcastle upon Tyne, United Kingdom", "Institute of Cellular Medicine, Newcastle University, Newcastle upon Tyne, United Kingdom", "Newcastle University Institute for Ageing, Newcastle University, Newcastle upon Tyne, United Kingdom", "Department of Applied Sciences, Faculty of Health & Life Sciences, Northumbria University, Newcastle upon …	Background Lifestyle interventions delivered during the retirement transition might promote healthier ageing. We report a pilot randomised controlled trial (RCT) of a web-based platform (Living, Eating, Activity and Planning through retirement; LEAP) promoting healthy eating (based on a Mediterranean diet (MD)), physical activity (PA) and meaningful social roles. Methods A single blinded, two-arm…	Export Date: 05 February 2024; Cited By: 46; Correspondence Address: J.C. Mathers; Human Nutrition Research Centre, Newcastle University, Newcastle upon Tyne, United Kingdom; email: john.mathers@newcastle.ac.uk; CODEN: POLNC | RAYYAN-INCLUSION: {"Angélica"=>"Included", "Tereza Leal"=>"Included"} | RAYYAN-LABELS: Sim	10.1371/journal.pone.0159703	Female;Health Promotion;Humans;Internet;Life Style;Male;Middle Aged;Pilot Projects;Retirement;Single-Blind Method;Social Behavior;comparative study;controlled study;female;health promotion;human;lifestyle;male;middle aged;pilot study;randomized controlled trial;retirement;single blind procedure;social behavior
Possible Impact of a 12-Month Web- And Smartphone-Based Program to Improve Long-term Physical Activity in Patients Attending Spa Therapy: Randomized Controlled Trial	2022			J. Med. Internet Res.	1438-8871	24	6		Fillol, F. and Paris, L. and Pascal, S. and Mulliez, A. and Roques, C.-F. and Rousset, S. and Duclos, M.	https://www.embase.com/search/results?subaction=viewrecord&id=L2018986023&from=export U2 - L2018986023	English		F. Fillol, Biomouv SAS Inc, 259 Rue Saint Honoré, Paris, France	Background: Lack of physical activity (PA) and sedentary behaviors are leading risk factors for noncommunicable diseases (NCDs). Web- and smartphone-based interventions are effective in increasing PA in older adults and in patients with NCD. In many countries, spa therapy, commonly prescribed to patients with NCD, represents an ideal context to initiating lifestyle changes. Objective: This study …	RAYYAN-INCLUSION: {"Angélica"=>"Included", "Tereza Leal"=>"Included"} | RAYYAN-LABELS: Sim	10.2196/29640	NCT02694796;mobile health application;pedometer;smartphone;adult;aged;article;body mass;body weight;clinical effectiveness;clinical evaluation;controlled study;disease exacerbation;disease severity;exercise;female;fitness;follow up;hospitalization;human;intention to treat analysis;Internet;lifestyle modification;lymphedema;major clinical study;male;metabolic equivalent;multicenter study;osteoarth…
Promoting Digital Proficiency and Health Literacy in Middle-aged and Older Adults Through Mobile Devices With the Workshops for Online Technological Inclusion (OITO) Project: Experimental Study	2023	2	8	JMIR Form Res	2561-326X	7		e41873	Quialheiro, Anna and Miranda, André and Garcia, Miguel, Jr and Carvalho, Adriana Camargo de and Costa, Patrício and Correia-Neves, Margarida and Santos, Nadine Correia	["http://dx.doi.org/10.2196/41873", "https://www.ncbi.nlm.nih.gov/pubmed/36753331", "https://www.ncbi.nlm.nih.gov/pmc/articles/PMC9947750"]			Associação Centro de Medicina P5, School of Medicine, University of Minho, Braga, Portugal. Canada	BACKGROUND: Digital inclusion and literacy facilitate access to health information and can contribute to self-care behaviors and informed decision-making. However, digital literacy is not an innate skill, but rather requires knowledge acquisition. OBJECTIVE: The present study aimed to develop, conduct, and measure the impact, on digital and health literacy, of a digital inclusion program aimed at…	RAYYAN-INCLUSION: {"Angélica"=>"Included", "Tereza Leal"=>"Included"} | RAYYAN-LABELS: Sim | USER-NOTES: {"Mercedes Serrano"=>["alfabetización sanitaria en adultos"]}	10.2196/41873	digital proficiency;health literacy;mobile devices;older adults;Middle Aged
Self-reported visual impairment and depression of middle-aged and older adults: The chain-mediating effects of internet use and social participation	2022	11	17	FRONTIERS IN PUBLIC HEALTH	2296-2565 J9 - FRONT PUBLIC HEALTH JI - Front. Public Health	10			He, WB and Li, PY and Gao, YY and You, JH and Chang, JE and Qu, X and Zhang, W		English		["Sichuan Univ, Inst Hosp Management, West China Hosp, Chengdu, Peoples R China", "Natl Univ Singapore, Saw Swee Hock Sch Publ Hlth, Singapore, Singapore", "Sichuan Univ, West China Hosp, Dept Anesthesiol, Chengdu, Peoples R China", "Sichuan Univ, West China Hosp, Natl Local Joint Engn Res Ctr Translat Med Anesthe, Lab Anesthesia & Crit Care Med, Chengdu, Peoples R China", "Sichuan Univ, West Chi…	BackgroundVisual impairment (VI) is a strong predictor of depression in middle-aged and older adults. However, the underlying mechanisms and pathways have not been well characterized. The purpose of this study was to determine whether Internet use and social participation mediate the effects of self-reported VI on depression. MethodsThe study used the fourth wave of cross-sectional data from the …	Times Cited in Web of Science Core Collection: 2 Total Times Cited: 2 Cited Reference Count: 57 | RAYYAN-INCLUSION: {"Angélica"=>"Included", "Tereza Leal"=>"Included"} | RAYYAN-LABELS: Sim | USER-NOTES: {"Angélica"=>["Efeito da internet."], "Tereza Leal"=>["China Health and Retirement Longitudinal Study"]}	10.3389/fpubh.2022.957586 WE - Science Citation Index Expanded (SCI-EXPANDED) WE - Social Science Citation Index (SSCI)	vision impairment;depression;internet use;social participation;chain-mediating effects;MENTAL-HEALTH;VISION LOSS;UNITED-STATES;CHINA HEALTH;SYMPTOMS;ASSOCIATION;SUPPORT;POPULATION;PREVALENCE;ANXIETY
Social media and social wellbeing in later life	2021			Ageing and Society	0144686X (ISSN)	41	6	1349-1370	Quinn, K.	https://www.scopus.com/inward/record.uri?eid=2-s2.0-85104713236&doi=10.1017%2fS0144686X19001570&partnerID=40&md5=4271bd2e9117742a1b7b737495a20aa3	English	Cambridge University Press	Department of Communication, University of Illinois at Chicago, Chicago, IL, United States	Social wellbeing is important to health, but maintaining social relations often becomes difficult in later life due to retirement, chronic disease, and the death of spouses and friends. Social media platforms, such as Facebook and Twitter, present accessible and low-cost communication technologies that have been demonstrated to enhance feelings of social connection and reduce loneliness in younge…	Export Date: 05 February 2024; Cited By: 12; Correspondence Address: K. Quinn; Department of Communication, University of Illinois at Chicago, Chicago, United States; email: kquinn8@uic.edu | RAYYAN-INCLUSION: {"Angélica"=>"Included", "Tereza Leal"=>"Included"} | RAYYAN-LABELS: Sim	10.1017/S0144686X19001570	lifecourse;loneliness;older adults;social capital;social connectedness;social media;social wellbeing;elderly population;Internet;mental health;social behavior
The Association between Internet Use and Depression Risk among Chinese Adults, Middle-Aged and Older, with Disabilities	2023	5	22	SYSTEMS	2079-8954 J9 - SYSTEMS-BASEL JI - Systems-Basel	11	5		Zhang, XD and Li, AQ and Cui, NN and Guo, B and Khan, HTA and Zhang, L		English		["Peking Univ, Inst Populat Res, Beijing 100871, Peoples R China", "Univ West London, Coll Nursing Midwifery & Healthcare, London W5 5RF, England", "Univ Oxford, Oxford Inst Populat Ageing, Oxford OX2 6PR, England"]	Background: Globally, nearly 15% of people suffer from various kinds of disabilities, and China has the largest disabled population in the world. The poor mental health status of people with disabilities has become an essential issue in most countries. The main aim of this study was to explore the potential impact of internet use on depression risk among middle-aged and older adults with differen…	Times Cited in Web of Science Core Collection: 0 Total Times Cited: 0 Cited Reference Count: 44 | RAYYAN-INCLUSION: {"Angélica"=>"Included", "Tereza Leal"=>"Included"} | RAYYAN-LABELS: Sim | USER-NOTES: {"Angélica"=>["Efeitos"], "Tereza Leal"=>["2018 China Health and Retirement Longitudinal Study (CHARLS) "]}	10.3390/systems11050264 WE - Social Science Citation Index (SSCI)	internet use;depression risk;disability;middle-aged and older adults;China;DIGITAL DIVIDE;PEOPLE;IMPACT;COMMUNITY;PATTERNS
The Association between Internet Use and Physical Exercise among Middle-Aged and Older Adults-Evidence from China	2022	12		INTERNATIONAL JOURNAL OF ENVIRONMENTAL RESEARCH AND PUBLIC HEALTH	1660-4601 J9 - INT J ENV RES PUB HE JI - Int. J. Environ. Res. Public Health	19	24		Guo, B and Zhang, XD and Zhang, R and Chen, G		English		["Peking Univ, Inst Populat Res, Beijing 100871, Peoples R China", "Peking Univ, Dept Phys Educ, Beijing 100871, Peoples R China"]	Background: In an aging and digital society, Internet use is significantly associated with residents' physical exercise. This study aimed to explore the association between Internet use and physical exercise among Chinese middle-aged and older adults in two respects: Internet use and the purpose of Internet use. Methods: The data used in this study were obtained from the 2018 China Health and Ret…	Times Cited in Web of Science Core Collection: 1 Total Times Cited: 2 Cited Reference Count: 45 | RAYYAN-INCLUSION: {"Angélica"=>"Included", "Tereza Leal"=>"Included"} | RAYYAN-LABELS: Sim | USER-NOTES: {"Tereza Leal"=>["2018 China Health and Retirement Longitudinal Study (CHARLS)"]}	10.3390/ijerph192416401 WE - Science Citation Index Expanded (SCI-EXPANDED) WE - Social Science Citation Index (SSCI)	Internet use;physical exercise;population aging;middle-aged and older adults;China;MENTAL-HEALTH;BENEFITS;ACCESS
The correlation analysis of WeChat usage and depression among the middle-aged and elderly in China: the mediating role of social participation	2023	3	10	BMC PUBLIC HEALTH	1471-2458 J9 - BMC PUBLIC HEALTH JI - BMC Public Health	23	1		Wang, GL and Duan, J and Kan, QQ and Zhou, YQ and Cheng, ZP and Tang, SL		English		Nanjing Univ Chinese Med, Sch Hlth Econ & Management, Nanjing, Peoples R China	BackgroundWe aimed to explore the association between WeChat usage and depression in the Chinese middle-aged and elderly and the role of social participation.MethodsData were obtained from China Health and Retirement Longitudinal Study (CHARLS) of 2018. The dependent variable was depressive symptoms, measured with the 10-item Center for Epidemiologic Studies Depression Scale (CES-D-10). We used t…	Times Cited in Web of Science Core Collection: 2 Total Times Cited: 2 Cited Reference Count: 60 | RAYYAN-INCLUSION: {"Angélica"=>"Included", "Tereza Leal"=>"Included"} | RAYYAN-LABELS: Sim | USER-NOTES: {"Tereza Leal"=>["hina Health and Retirement Longitudinal Study (CHARLS) of 2018"]}	10.1186/s12889-023-15349-9 WE - Science Citation Index Expanded (SCI-EXPANDED)	WeChat usage;Social participation;Depressive symptoms;The middle-aged and elderly;OLDER-ADULTS;INTERNET USE;SYMPTOMS;CONNECTEDNESS;TECHNOLOGY;PREVALENCE;HEALTH
The Heterogeneous Impact of Internet Use on Older People’s Mental Health: An Instrumental Variable Quantile Regression Analysis	2023			International Journal of Public Health	16618564 (ISSN)	68			Zhu, H. and Li, Z. and Lin, W.	https://www.scopus.com/inward/record.uri?eid=2-s2.0-85150489784&doi=10.3389%2fijph.2023.1605664&partnerID=40&md5=b5a0e5018be23c0a5947c6c32b44533a	English	Frontiers Media S.A.	School of Public Administration School of Emergency Management, Institute of Common Prosperity and National Governance, Jinan University, Guangzhou, China	Objectives: Whether Internet use improves older people’s health is an open question. This study empirically investigated the impact of Internet use on older people’s mental health with a focus on the heterogeneity among subgroups. Method: Data come from the 2018 China Health Retirement Longitudinal Study (n = 8,505). An instrumental variable quantile regression method (IVQR) combines the instrume…	Export Date: 05 February 2024; Cited By: 2; Correspondence Address: H. Zhu; School of Public Administration School of Emergency Management, Institute of Common Prosperity and National Governance, Jinan University, Guangzhou, China; email: huoyun_z@126.com; W. Lin; School of Public Administration School of Emergency Management, Institute of Common Prosperity and National Governance, Jinan Universi…	10.3389/ijph.2023.1605664	heterogeneity;internet use;IV quantile regression;mental health;older people;Aged;China;Female;Humans;Internet;Internet Use;Longitudinal Studies;Male;Mental Health;Regression Analysis;Retirement;aged;article;female;gender;healthy aging;human;human experiment;instrumental variable analysis;least square analysis;longitudinal study;major clinical study;male;quantile regression;retirement;urban popul…
The Impact of Digital Coaching Intervention for Improving Healthy Ageing Dimensions among Older Adults during Their Transition from Work to Retirement	2023			Int. J. Environ. Res. Public Health	["1660-4601", "1661-7827"]	20	5		Santini, S. and Fabbietti, P. and Galassi, F. and Merizzi, A. and Kropf, J. and Hungerländer, N. and Stara, V.	https://www.embase.com/search/results?subaction=viewrecord&id=L2022028925&from=export U2 - L2022028925	English		P. Fabbietti, Unit of Geriatric Pharmacoepidemiology and Biostatistics, IRCCS INRCA, National Institute of Health and Science on Aging, Ancona, Italy	Retirement is a critical step in older adults’ lives, so it is important to motivate them to stay physically active, mentally healthy, and socially connected in the transition from work to retirement, including through digital health coaching programs. This study aims to: evaluate the impact of a digital coaching intervention to enhance three healthy ageing dimensions, i.e., physical activity, me…	RAYYAN-INCLUSION: {"Angélica"=>"Included", "Tereza Leal"=>"Included"} | RAYYAN-LABELS: Sim | USER-NOTES: {"Angélica"=>["Sim."]}	10.3390/ijerph20054034	adult;aged;article;controlled study;female;health program;healthy aging;human;human experiment;Italy;major clinical study;male;Netherlands;physical activity;psychological well-being;retirement;self concept;social status;socialization;usability
The temperature of internet: Internet use and depression of the elderly in China	2022	12	21	FRONTIERS IN PUBLIC HEALTH	2296-2565 J9 - FRONT PUBLIC HEALTH JI - Front. Public Health	10			Guo, HW and Feng, SY and Liu, ZM		English		["Renmin Univ China, Sch Publ Adm & Policy, Beijing, Peoples R China", "Nanjing Agr Univ, China Resources Environm & Dev Acad, Nanjing, Peoples R China", "East China Univ Sci & Technol, Sch Social & Publ Adm, Shanghai, Peoples R China"]	IntroductionDepression has become one of the most prevalent mental illnesses affecting the elderly in aging countries, i. e., in countries of the world whose population is slowly aging. It has become an important topic for scientists and policymakers to analyze how best to improve the elderly's mental health and save them from depression. The aim of this paper was to investigate whether and to wh…	Times Cited in Web of Science Core Collection: 0 Total Times Cited: 0 Cited Reference Count: 70 | RAYYAN-INCLUSION: {"Angélica"=>"Included", "Tereza Leal"=>"Included"} | RAYYAN-LABELS: Sim | USER-NOTES: {"Tereza Leal"=>["China Health and Retirement Longitudinal Study that was conducted in 2018"]}	10.3389/fpubh.2022.1076007 WE - Science Citation Index Expanded (SCI-EXPANDED) WE - Social Science Citation Index (SSCI)	internet use;mental health;propensity score matching;endogenous switching regression;depression;SOCIAL-PARTICIPATION;MENTAL-HEALTH;OLDER;LIFE;PREVALENCE;RETIREMENT;ADDICTION;SYMPTOMS;ADOPTION;PARADOX
Using dynamic microsimulation to project cognitive function in the elderly population	2022			PLoS ONE	19326203 (ISSN)	17	9		Wei, Y. and Heun-Johnson, H. and Tysinger, B.	https://www.scopus.com/inward/record.uri?eid=2-s2.0-85137888365&doi=10.1371%2fjournal.pone.0274417&partnerID=40&md5=c89127da12de591306e3d3813aa21d30	English	Public Library of Science	Leonard D. Schaeffer Center for Health Policy and Economics, University of Southern California, Los Angeles, CA, United States	Background A long-Term projection model based on nationally representative data and tracking disease progression across Alzheimer's disease continuum is important for economics evaluation of Alzheimer's disease and other dementias (ADOD) therapy. Methods The Health and Retirement Study (HRS) includes an adapted version of the Telephone Interview for Cognitive Status (TICS27) to evaluate responden…	Export Date: 05 February 2024; Cited By: 1; Correspondence Address: Y. Wei; Leonard D. Schaeffer Center for Health Policy and Economics, University of Southern California, Los Angeles, United States; email: weiyifan@usc.edu; CODEN: POLNC | RAYYAN-INCLUSION: {"Angélica"=>"Included"} | RAYYAN-LABELS: Sim	10.1371/journal.pone.0274417	Aged;Alzheimer Disease;Cognition;Cognitive Dysfunction;Humans;Neuropsychological Tests;ROC Curve;aged;Alzheimer disease;Article;cognition;cognitive defect;controlled study;cross validation;diagnostic test accuracy study;female;follow up;Future Elderly Model;human;male;mild cognitive impairment;mortality;prediction;receiver operating characteristic;retrospective study;simulation;United States;neur…
